# Supplementary material for: Synthesis of chiral lactams by asymmetric nitrogen insertion
Source: Chem Sci. 2025 Nov 10;17(1):597–601. doi: 10.1039/d5sc08417b (PMC12598879; doi:10.1039/d5sc08417b)
Supplement: SC-017-D5SC08417B-s002 [file SC-017-D5SC08417B-s002.cif]

# Supplementary Information (SI) for Chemical Science.
# This journal is © The Royal Society of Chemistry 2025

####################################################################### 
# 
# This file contains crystal structure data downloaded from the 
# Cambridge Structural Database (CSD) hosted by the Cambridge 
# Crystallographic Data Centre (CCDC).
# 
# Full information about CCDC data access policies and citation 
# guidelines are available at http://www.ccdc.cam.ac.uk/access/V1 
# 
# Audit and citation data items may have been added by the CCDC. 
# Please retain this information to preserve the provenance of 
# this file and to allow appropriate attribution of the data. 
# 
#######################################################################

data_6i
_database_code_depnum_ccdc_archive 'CCDC 2465049'
loop_
_audit_author_name
_audit_author_address
'Dieter Schollmeyer'
;University of Mainz Department of Chemistry
Germany
;
_audit_update_record             
;
2025-06-17 deposited with the CCDC.	2025-11-04 downloaded from the CCDC.
;

_audit_creation_method           SHELXL-2019/3
_shelx_SHELXL_version_number     2019/3
_chemical_name_systematic        
;
(R,Z)-(((3-(3-chlorophenyl)cyclobutylidene)amino)oxy)diphenylphosphine oxide
;
_chemical_name_common            ?
_chemical_melting_point          ?
_chemical_formula_moiety         'C22 H19 Cl N O2 P'
_chemical_formula_sum            'C22 H19 Cl N O2 P'
_chemical_formula_weight         395.80

loop_
_atom_type_symbol
_atom_type_description
_atom_type_scat_dispersion_real
_atom_type_scat_dispersion_imag
_atom_type_scat_source
C C 0.0033 0.0016 'International Tables Vol C Tables 4.2.6.8 and 6.1.1.4'
H H 0.0000 0.0000 'International Tables Vol C Tables 4.2.6.8 and 6.1.1.4'
O O 0.0106 0.0060 'International Tables Vol C Tables 4.2.6.8 and 6.1.1.4'
P P 0.1023 0.0942 'International Tables Vol C Tables 4.2.6.8 and 6.1.1.4'
Cl Cl 0.1484 0.1585 'International Tables Vol C Tables 4.2.6.8 and 6.1.1.4'
N N 0.0061 0.0033 'International Tables Vol C Tables 4.2.6.8 and 6.1.1.4'

_space_group_crystal_system      triclinic
_space_group_IT_number           1
_space_group_name_H-M_alt        'P 1'
_space_group_name_Hall           'P 1'

_shelx_space_group_comment       
; 
The symmetry employed for this shelxl refinement is uniquely defined 
by the following loop, which should always be used as a source of 
symmetry information in preference to the above space-group names. 
They are only intended as comments. 
;

loop_
_space_group_symop_operation_xyz
'x, y, z'

_cell_length_a                   8.2954(5)
_cell_length_b                   9.0584(5)
_cell_length_c                   13.3668(8)
_cell_angle_alpha                73.851(5)
_cell_angle_beta                 85.864(5)
_cell_angle_gamma                79.040(4)
_cell_volume                     946.99(10)
_cell_formula_units_Z            2
_cell_measurement_temperature    120(2)
_cell_measurement_reflns_used    34553
_cell_measurement_theta_min      2.50
_cell_measurement_theta_max      28.58

_exptl_crystal_description       plate
_exptl_crystal_colour            colorless
_exptl_crystal_density_meas      ?
_exptl_crystal_density_method    ?
_exptl_crystal_density_diffrn    1.388
_exptl_crystal_F_000             412
_exptl_transmission_factor_min   ?
_exptl_transmission_factor_max   ?
_exptl_crystal_size_max          0.290
_exptl_crystal_size_mid          0.190
_exptl_crystal_size_min          0.030
_exptl_absorpt_coefficient_mu    0.304
_shelx_estimated_absorpt_T_min   0.917
_shelx_estimated_absorpt_T_max   0.991
_exptl_absorpt_correction_type   integration
_exptl_absorpt_correction_T_min  0.9288
_exptl_absorpt_correction_T_max  0.9886
_exptl_absorpt_process_details   
;
STOE X-Red32, absorption correction by Gaussian integration, analogous to
P. Coppens, "The Evaluation of Absorption and Extinction in Single-Crystal
Structure Analysis", published in
F. R. Ahmed (Editor), "Crystallographic Computing",
Munksgaard, Copenhagen (1970), 255 - 270
;
loop_
_exptl_crystal_face_index_h
_exptl_crystal_face_index_k
_exptl_crystal_face_index_l
_exptl_crystal_face_perp_dist
0 2 1 0.0975
0 -2 -1 0.0975
1 0 0 0.1455
-1 0 0 0.1455
0 0 1 0.0185
0 0 -1 0.0185

_exptl_absorpt_special_details   ?
_diffrn_ambient_temperature      120(2)
_diffrn_radiation_wavelength     0.71073
_diffrn_radiation_type           MoK\a
_diffrn_source                   'sealed X-ray tube, 12x0.4mm long-fine focus'
_diffrn_measurement_device_type  'STOE IPDS 2T'
_diffrn_measurement_method       'rotation method, \w scans'
_diffrn_detector_area_resol_mean 6.67
_diffrn_reflns_number            22786
_diffrn_reflns_av_unetI/netI     0.0534
_diffrn_reflns_av_R_equivalents  0.0470
_diffrn_reflns_limit_h_min       -10
_diffrn_reflns_limit_h_max       11
_diffrn_reflns_limit_k_min       -12
_diffrn_reflns_limit_k_max       12
_diffrn_reflns_limit_l_min       -17
_diffrn_reflns_limit_l_max       17
_diffrn_reflns_theta_min         2.935
_diffrn_reflns_theta_max         28.409
_diffrn_reflns_theta_full        25.242
_diffrn_measured_fraction_theta_max 0.975
_diffrn_measured_fraction_theta_full 0.999
_diffrn_reflns_Laue_measured_fraction_max 0.975
_diffrn_reflns_Laue_measured_fraction_full 0.999
_diffrn_reflns_point_group_measured_fraction_max 0.926
_diffrn_reflns_point_group_measured_fraction_full 0.961
_reflns_number_total             8806
_reflns_number_gt                6632
_reflns_threshold_expression     'I > 2\s(I)'
_reflns_Friedel_coverage         0.900
_reflns_Friedel_fraction_max     0.878
_reflns_Friedel_fraction_full    0.923

_reflns_special_details          
; 
 Reflections were merged by SHELXL according to the crystal 
 class for the calculation of statistics and refinement. 
  
 _reflns_Friedel_fraction is defined as the number of unique 
 Friedel pairs measured divided by the number that would be 
 possible theoretically, ignoring centric projections and 
 systematic absences. 
;

_computing_data_collection       'X-Area WinXpose 2.0.28 (Stoe & Cie, 2020)'
_computing_cell_refinement       'X-Area Recipe 2.0.2 (Stoe & Cie, 2020)'
_computing_data_reduction        'X-Area Integrate 2.5.18.0 (STOE, 2020)'
_computing_structure_solution    'SHELXT-2014 (Sheldrick, 2015)'
_computing_structure_refinement  'SHELXL-2019/2 (Sheldrick, 2019)'
_computing_molecular_graphics    'Platon (Spek, 2009)'
_computing_publication_material  ?
_refine_special_details          ?
_refine_ls_structure_factor_coef Fsqd
_refine_ls_matrix_type           full
_refine_ls_weighting_scheme      calc
_refine_ls_weighting_details     
'w=1/[\s^2^(Fo^2^)+(0.0275P)^2^+2.0121P] where P=(Fo^2^+2Fc^2^)/3'
_atom_sites_solution_primary     dual
_atom_sites_solution_secondary   ?
_atom_sites_solution_hydrogens   geom
_refine_ls_hydrogen_treatment    constr
_refine_ls_extinction_method     none
_refine_ls_extinction_coef       .
_refine_ls_abs_structure_details 
; 
 Flack x determined using 2419 quotients [(I+)-(I-)]/[(I+)+(I-)] 
 (Parsons, Flack and Wagner, Acta Cryst. B69 (2013) 249-259). 
;
_refine_ls_abs_structure_Flack   -0.07(9)
_chemical_absolute_configuration ?
_refine_ls_number_reflns         8806
_refine_ls_number_parameters     545
_refine_ls_number_restraints     48
_refine_ls_R_factor_all          0.1022
_refine_ls_R_factor_gt           0.0657
_refine_ls_wR_factor_ref         0.1479
_refine_ls_wR_factor_gt          0.1267
_refine_ls_goodness_of_fit_ref   1.066
_refine_ls_restrained_S_all      1.063
_refine_ls_shift/su_max          0.000
_refine_ls_shift/su_mean         0.000

loop_
_atom_site_label
_atom_site_type_symbol
_atom_site_fract_x
_atom_site_fract_y
_atom_site_fract_z
_atom_site_U_iso_or_equiv
_atom_site_adp_type
_atom_site_occupancy
_atom_site_site_symmetry_order
_atom_site_calc_flag
_atom_site_refinement_flags_posn
_atom_site_refinement_flags_adp
_atom_site_refinement_flags_occupancy
_atom_site_disorder_assembly
_atom_site_disorder_group
Cl1A Cl 0.8536(2) 0.3904(2) 0.40665(16) 0.0404(5) Uani 0.907(3) 1 d D . P A 1
C1A C 0.5098(10) 0.2831(8) 0.6244(6) 0.0312(17) Uani 0.907(3) 1 d D . P A 1
C2A C 0.6513(10) 0.3253(8) 0.5715(6) 0.0319(17) Uani 0.907(3) 1 d D . P A 1
H2A H 0.734959 0.346082 0.607871 0.038 Uiso 0.907(3) 1 calc R U P A 1
C3A C 0.6712(10) 0.3372(8) 0.4669(6) 0.0316(17) Uani 0.907(3) 1 d D . P A 1
C4A C 0.5536(11) 0.3077(9) 0.4113(6) 0.0372(19) Uani 0.907(3) 1 d D . P A 1
H4A H 0.569628 0.314289 0.339194 0.045 Uiso 0.907(3) 1 calc R U P A 1
C5A C 0.4119(13) 0.2684(10) 0.4633(7) 0.042(2) Uani 0.907(3) 1 d D . P A 1
H5A H 0.328276 0.249192 0.426023 0.050 Uiso 0.907(3) 1 calc R U P A 1
C6A C 0.3886(11) 0.2562(10) 0.5689(7) 0.0380(19) Uani 0.907(3) 1 d D . P A 1
H6A H 0.289570 0.229502 0.603139 0.046 Uiso 0.907(3) 1 calc R U P A 1
Cl1C Cl 0.163(5) 0.660(3) 0.4014(18) 0.083(11) Uani 0.093(3) 1 d D . P A 2
C1C C 0.405(7) 0.322(6) 0.628(4) 0.0312(17) Uani 0.093(3) 1 d D . P A 2
C2C C 0.303(6) 0.458(5) 0.574(3) 0.0319(17) Uani 0.093(3) 1 d D . P A 2
H2C H 0.270179 0.541200 0.605102 0.038 Uiso 0.093(3) 1 calc R U P A 2
C3C C 0.251(7) 0.473(4) 0.476(3) 0.0316(17) Uani 0.093(3) 1 d D . P A 2
C4C C 0.297(8) 0.356(5) 0.427(4) 0.0372(19) Uani 0.093(3) 1 d D . P A 2
H4C H 0.259421 0.367088 0.359454 0.045 Uiso 0.093(3) 1 calc R U P A 2
C5C C 0.399(11) 0.222(6) 0.479(5) 0.042(2) Uani 0.093(3) 1 d D . P A 2
H5C H 0.438785 0.143071 0.444689 0.050 Uiso 0.093(3) 1 calc R U P A 2
C6C C 0.443(9) 0.202(6) 0.580(5) 0.0380(19) Uani 0.093(3) 1 d D . P A 2
H6C H 0.501943 0.103397 0.617823 0.046 Uiso 0.093(3) 1 calc R U P A 2
C7A C 0.4941(9) 0.2700(7) 0.7389(5) 0.0342(15) Uani 1 1 d . . . . .
H7A H 0.604640 0.271542 0.763465 0.041 Uiso 0.907(3) 1 calc R U P A 1
H7C H 0.613259 0.275058 0.740226 0.041 Uiso 0.093(3) 1 calc R U P A 2
C8A C 0.4273(10) 0.1306(9) 0.8151(6) 0.0358(18) Uani 1 1 d . . . . .
H8A H 0.347297 0.088400 0.784315 0.043 Uiso 1 1 calc R U . . .
H8B H 0.513323 0.046325 0.853247 0.043 Uiso 1 1 calc R U . . .
C9A C 0.3506(9) 0.2465(8) 0.8747(6) 0.0316(16) Uani 1 1 d . . . . .
C10A C 0.3664(9) 0.3844(8) 0.7842(6) 0.0333(16) Uani 1 1 d . . . . .
H10A H 0.412340 0.467101 0.801772 0.040 Uiso 1 1 calc R U . . .
H10B H 0.265671 0.428383 0.742887 0.040 Uiso 1 1 calc R U . . .
N11A N 0.3194(8) 0.2211(7) 0.9714(5) 0.0333(14) Uani 1 1 d . . . . .
O12A O 0.2659(7) 0.3735(6) 0.9929(4) 0.0336(12) Uani 1 1 d . . . . .
P13A P 0.2879(2) 0.36071(18) 1.11376(14) 0.0299(4) Uani 1 1 d . . . . .
O14A O 0.4553(6) 0.2975(6) 1.1543(4) 0.0376(12) Uani 1 1 d . . . . .
C15A C 0.1367(9) 0.2515(8) 1.1840(6) 0.0290(15) Uani 1 1 d . . . . .
C16A C -0.0242(9) 0.2866(8) 1.1501(6) 0.0301(16) Uani 1 1 d . . . . .
H16A H -0.053954 0.368669 1.088966 0.036 Uiso 1 1 calc R U . . .
C17A C -0.1416(9) 0.2032(9) 1.2044(6) 0.0343(17) Uani 1 1 d . . . . .
H17A H -0.250778 0.225601 1.180182 0.041 Uiso 1 1 calc R U . . .
C18A C -0.0969(10) 0.0865(9) 1.2948(6) 0.0387(18) Uani 1 1 d . . . . .
H18A H -0.177636 0.031540 1.334063 0.046 Uiso 1 1 calc R U . . .
C19A C 0.0638(10) 0.0484(8) 1.3293(6) 0.0381(18) Uani 1 1 d . . . . .
H19A H 0.092909 -0.033915 1.390425 0.046 Uiso 1 1 calc R U . . .
C20A C 0.1811(10) 0.1306(8) 1.2743(6) 0.0329(16) Uani 1 1 d . . . . .
H20A H 0.291006 0.105517 1.297538 0.040 Uiso 1 1 calc R U . . .
C21A C 0.2168(9) 0.5631(8) 1.1065(6) 0.0304(16) Uani 1 1 d . . . . .
C22A C 0.1109(10) 0.6094(10) 1.1812(7) 0.043(2) Uani 1 1 d . . . . .
H22A H 0.067487 0.533779 1.235227 0.052 Uiso 1 1 calc R U . . .
C23A C 0.0682(11) 0.7670(10) 1.1770(8) 0.048(2) Uani 1 1 d . . . . .
H23A H -0.002077 0.798438 1.229464 0.058 Uiso 1 1 calc R U . . .
C24A C 0.1270(10) 0.8781(9) 1.0971(7) 0.0414(19) Uani 1 1 d . . . . .
H24A H 0.094655 0.985737 1.093866 0.050 Uiso 1 1 calc R U . . .
C25A C 0.2316(11) 0.8340(9) 1.0228(7) 0.0424(19) Uani 1 1 d . . . . .
H25A H 0.271958 0.910778 0.968031 0.051 Uiso 1 1 calc R U . . .
C26A C 0.2795(10) 0.6751(8) 1.0274(6) 0.0357(17) Uani 1 1 d . . . . .
H26A H 0.354391 0.644004 0.976744 0.043 Uiso 1 1 calc R U . . .
Cl1B Cl 0.1107(3) 0.6211(3) 0.4763(3) 0.0688(8) Uani 0.907(3) 1 d D . P A 1
C1B C 0.5389(10) 0.7380(9) 0.3584(6) 0.0318(18) Uani 0.907(3) 1 d D . P A 1
C2B C 0.3846(11) 0.6964(10) 0.3697(7) 0.0403(19) Uani 0.907(3) 1 d D . P A 1
H2B H 0.334555 0.682657 0.311974 0.048 Uiso 0.907(3) 1 calc R U P A 1
C3B C 0.3051(11) 0.6755(9) 0.4646(7) 0.043(2) Uani 0.907(3) 1 d D . P A 1
C4B C 0.3696(13) 0.6968(9) 0.5482(7) 0.051(3) Uani 0.907(3) 1 d D . P A 1
H4B H 0.310170 0.683004 0.612622 0.062 Uiso 0.907(3) 1 calc R U P A 1
C5B C 0.5217(15) 0.7384(11) 0.5398(8) 0.056(3) Uani 0.907(3) 1 d D . P A 1
H5B H 0.568238 0.753831 0.598137 0.067 Uiso 0.907(3) 1 calc R U P A 1
C6B C 0.6069(12) 0.7577(9) 0.4450(7) 0.042(2) Uani 0.907(3) 1 d D . P A 1
H6B H 0.712987 0.784835 0.439156 0.051 Uiso 0.907(3) 1 calc R U P A 1
C7B C 0.6361(9) 0.7576(8) 0.2569(6) 0.0347(16) Uani 0.907(3) 1 d D . P A 1
H7B H 0.751687 0.762790 0.270420 0.042 Uiso 0.907(3) 1 calc R U P A 1
Cl1D Cl 0.841(4) 0.367(3) 0.549(2) 0.072(9) Uani 0.093(3) 1 d D . P A 2
C1D C 0.586(8) 0.716(5) 0.338(4) 0.0318(18) Uani 0.093(3) 1 d D . P A 2
C2D C 0.665(7) 0.570(5) 0.392(3) 0.0403(19) Uani 0.093(3) 1 d D . P A 2
H2D H 0.691904 0.488191 0.358360 0.048 Uiso 0.093(3) 1 calc R U P A 2
C3D C 0.706(7) 0.541(4) 0.494(3) 0.043(2) Uani 0.093(3) 1 d D . P A 2
C4D C 0.674(9) 0.652(5) 0.546(4) 0.051(3) Uani 0.093(3) 1 d D . P A 2
H4D H 0.706793 0.628584 0.616041 0.062 Uiso 0.093(3) 1 calc R U P A 2
C5D C 0.594(11) 0.798(6) 0.496(4) 0.056(3) Uani 0.093(3) 1 d D . P A 2
H5D H 0.566269 0.876985 0.531888 0.067 Uiso 0.093(3) 1 calc R U P A 2
C6D C 0.553(9) 0.827(6) 0.393(4) 0.042(2) Uani 0.093(3) 1 d D . P A 2
H6D H 0.499972 0.929267 0.358033 0.051 Uiso 0.093(3) 1 calc R U P A 2
C7D C 0.507(5) 0.752(2) 0.233(3) 0.0347(16) Uani 0.093(3) 1 d D . P A 2
H7D H 0.388341 0.744971 0.229985 0.042 Uiso 0.093(3) 1 calc R U P A 2
C8B C 0.5742(11) 0.8938(9) 0.1593(6) 0.0376(18) Uani 1 1 d D . . . .
H8C H 0.454078 0.931396 0.159789 0.045 Uiso 0.907(3) 1 calc R U P A 1
H8D H 0.635041 0.981787 0.144200 0.045 Uiso 0.907(3) 1 calc R U P A 1
H8E H 0.489021 0.984292 0.127700 0.045 Uiso 0.093(3) 1 calc R U P A 2
H8F H 0.664423 0.925747 0.188226 0.045 Uiso 0.093(3) 1 calc R U P A 2
C9B C 0.6290(10) 0.7822(8) 0.0938(6) 0.0333(17) Uani 1 1 d . . . . .
C10B C 0.6399(10) 0.6425(9) 0.1866(6) 0.0366(18) Uani 1 1 d D . . . .
H10C H 0.743731 0.566725 0.189692 0.044 Uiso 0.907(3) 1 calc R U P A 1
H10D H 0.543424 0.589750 0.197007 0.044 Uiso 0.907(3) 1 calc R U P A 1
H10E H 0.746409 0.612161 0.222307 0.044 Uiso 0.093(3) 1 calc R U P A 2
H10F H 0.602323 0.551478 0.174711 0.044 Uiso 0.093(3) 1 calc R U P A 2
N11B N 0.6644(8) 0.8079(7) -0.0018(5) 0.0363(15) Uani 1 1 d . . . . .
O12B O 0.7228(6) 0.6544(6) -0.0236(4) 0.0335(12) Uani 1 1 d . . . . .
P13B P 0.7068(2) 0.66893(18) -0.14544(14) 0.0295(4) Uani 1 1 d . . . . .
O14B O 0.5409(6) 0.7288(6) -0.1873(4) 0.0344(12) Uani 1 1 d . . . . .
C15B C 0.7851(9) 0.4681(8) -0.1407(6) 0.0298(15) Uani 1 1 d . . . . .
C16B C 0.8966(9) 0.4280(9) -0.2172(6) 0.0351(17) Uani 1 1 d . . . . .
H16B H 0.934530 0.507821 -0.270892 0.042 Uiso 1 1 calc R U . . .
C17B C 0.9516(9) 0.2721(9) -0.2145(7) 0.0388(18) Uani 1 1 d . . . . .
H17B H 1.025701 0.246229 -0.267173 0.047 Uiso 1 1 calc R U . . .
C18B C 0.8999(10) 0.1555(9) -0.1368(7) 0.0394(18) Uani 1 1 d . . . . .
H18B H 0.940279 0.049214 -0.134502 0.047 Uiso 1 1 calc R U . . .
C19B C 0.7875(10) 0.1936(9) -0.0609(6) 0.0400(19) Uani 1 1 d . . . . .
H19B H 0.749593 0.112999 -0.007817 0.048 Uiso 1 1 calc R U . . .
C20B C 0.7313(9) 0.3480(8) -0.0626(6) 0.0330(16) Uani 1 1 d . . . . .
H20B H 0.655491 0.372805 -0.010398 0.040 Uiso 1 1 calc R U . . .
C21B C 0.8555(9) 0.7809(8) -0.2148(6) 0.0305(16) Uani 1 1 d . . . . .
C22B C 1.0174(10) 0.7443(9) -0.1821(6) 0.0354(18) Uani 1 1 d . . . . .
H22B H 1.047781 0.664710 -0.119907 0.042 Uiso 1 1 calc R U . . .
C23B C 1.1343(10) 0.8251(9) -0.2410(7) 0.0377(18) Uani 1 1 d . . . . .
H23B H 1.244333 0.802334 -0.218203 0.045 Uiso 1 1 calc R U . . .
C24B C 1.0905(10) 0.9385(9) -0.3329(7) 0.042(2) Uani 1 1 d . . . . .
H24B H 1.171484 0.991341 -0.373756 0.051 Uiso 1 1 calc R U . . .
C25B C 0.9317(11) 0.9751(9) -0.3655(7) 0.0416(19) Uani 1 1 d . . . . .
H25B H 0.902285 1.053231 -0.428467 0.050 Uiso 1 1 calc R U . . .
C26B C 0.8133(10) 0.8968(8) -0.3054(6) 0.0355(17) Uani 1 1 d . . . . .
H26B H 0.702479 0.923639 -0.327097 0.043 Uiso 1 1 calc R U . . .

loop_
_atom_site_aniso_label
_atom_site_aniso_U_11
_atom_site_aniso_U_22
_atom_site_aniso_U_33
_atom_site_aniso_U_23
_atom_site_aniso_U_13
_atom_site_aniso_U_12
Cl1A 0.0398(11) 0.0370(10) 0.0427(11) -0.0094(8) 0.0082(8) -0.0082(8)
C1A 0.036(4) 0.021(3) 0.036(4) -0.010(3) 0.002(3) -0.002(3)
C2A 0.033(4) 0.021(3) 0.043(4) -0.010(3) -0.002(3) -0.004(3)
C3A 0.035(4) 0.021(3) 0.034(4) -0.004(3) 0.005(3) -0.002(3)
C4A 0.050(5) 0.030(4) 0.034(4) -0.014(3) -0.002(4) -0.006(4)
C5A 0.047(5) 0.033(5) 0.051(5) -0.015(4) -0.010(4) -0.010(4)
C6A 0.038(5) 0.032(5) 0.045(5) -0.010(4) 0.002(4) -0.009(3)
Cl1C 0.15(3) 0.08(2) 0.021(11) 0.018(11) -0.014(14) -0.06(2)
C1C 0.036(4) 0.021(3) 0.036(4) -0.010(3) 0.002(3) -0.002(3)
C2C 0.033(4) 0.021(3) 0.043(4) -0.010(3) -0.002(3) -0.004(3)
C3C 0.035(4) 0.021(3) 0.034(4) -0.004(3) 0.005(3) -0.002(3)
C4C 0.050(5) 0.030(4) 0.034(4) -0.014(3) -0.002(4) -0.006(4)
C5C 0.047(5) 0.033(5) 0.051(5) -0.015(4) -0.010(4) -0.010(4)
C6C 0.038(5) 0.032(5) 0.045(5) -0.010(4) 0.002(4) -0.009(3)
C7A 0.035(4) 0.031(3) 0.038(4) -0.013(3) 0.005(3) -0.005(3)
C8A 0.049(5) 0.024(4) 0.033(4) -0.009(3) 0.005(3) -0.005(3)
C9A 0.033(4) 0.020(3) 0.043(4) -0.011(3) 0.003(3) -0.003(3)
C10A 0.035(4) 0.022(4) 0.043(4) -0.008(3) 0.005(3) -0.009(3)
N11A 0.041(4) 0.019(3) 0.040(4) -0.011(2) 0.007(3) -0.005(3)
O12A 0.038(3) 0.021(3) 0.043(3) -0.014(2) 0.006(2) -0.005(2)
P13A 0.0277(10) 0.0243(9) 0.0407(11) -0.0133(8) 0.0044(8) -0.0069(7)
O14A 0.025(3) 0.034(3) 0.055(3) -0.016(2) 0.000(2) -0.004(2)
C15A 0.032(4) 0.020(3) 0.040(4) -0.015(3) 0.003(3) -0.005(3)
C16A 0.032(4) 0.023(4) 0.041(4) -0.014(3) -0.001(3) -0.007(3)
C17A 0.030(4) 0.030(4) 0.047(5) -0.014(3) 0.001(3) -0.011(3)
C18A 0.043(5) 0.027(4) 0.049(5) -0.014(3) 0.014(4) -0.013(3)
C19A 0.048(5) 0.020(4) 0.046(5) -0.010(3) 0.003(4) -0.006(3)
C20A 0.036(4) 0.025(4) 0.040(4) -0.012(3) -0.003(3) -0.003(3)
C21A 0.026(4) 0.026(4) 0.044(4) -0.017(3) 0.002(3) -0.004(3)
C22A 0.044(5) 0.036(4) 0.061(5) -0.026(4) 0.017(4) -0.018(4)
C23A 0.043(5) 0.038(5) 0.075(6) -0.035(4) 0.014(4) -0.011(4)
C24A 0.039(4) 0.026(4) 0.066(5) -0.020(3) -0.007(4) -0.006(3)
C25A 0.053(5) 0.028(4) 0.047(5) -0.009(3) -0.007(4) -0.010(4)
C26A 0.038(4) 0.028(4) 0.044(4) -0.012(3) 0.001(3) -0.010(3)
Cl1B 0.0402(13) 0.0525(14) 0.093(2) 0.0044(13) 0.0228(12) -0.0035(10)
C1B 0.039(5) 0.023(4) 0.033(4) -0.013(3) 0.008(3) -0.001(3)
C2B 0.039(5) 0.038(4) 0.042(5) -0.011(4) 0.000(4) -0.002(4)
C3B 0.039(5) 0.027(4) 0.054(6) -0.003(4) 0.011(4) 0.001(3)
C4B 0.074(7) 0.025(4) 0.046(6) -0.002(4) 0.015(5) -0.001(4)
C5B 0.096(9) 0.032(5) 0.041(5) -0.013(4) -0.002(5) -0.014(5)
C6B 0.056(6) 0.024(4) 0.050(6) -0.013(4) -0.001(4) -0.012(4)
C7B 0.032(4) 0.037(4) 0.039(4) -0.016(3) 0.004(3) -0.009(3)
Cl1D 0.069(19) 0.041(14) 0.10(2) -0.032(14) -0.034(16) 0.027(12)
C1D 0.039(5) 0.023(4) 0.033(4) -0.013(3) 0.008(3) -0.001(3)
C2D 0.039(5) 0.038(4) 0.042(5) -0.011(4) 0.000(4) -0.002(4)
C3D 0.039(5) 0.027(4) 0.054(6) -0.003(4) 0.011(4) 0.001(3)
C4D 0.074(7) 0.025(4) 0.046(6) -0.002(4) 0.015(5) -0.001(4)
C5D 0.096(9) 0.032(5) 0.041(5) -0.013(4) -0.002(5) -0.014(5)
C6D 0.056(6) 0.024(4) 0.050(6) -0.013(4) -0.001(4) -0.012(4)
C7D 0.032(4) 0.037(4) 0.039(4) -0.016(3) 0.004(3) -0.009(3)
C8B 0.049(5) 0.027(4) 0.040(4) -0.014(3) 0.004(4) -0.011(3)
C9B 0.038(4) 0.026(4) 0.039(4) -0.011(3) 0.002(3) -0.008(3)
C10B 0.040(5) 0.028(4) 0.041(4) -0.011(3) 0.000(3) -0.002(3)
N11B 0.047(4) 0.023(3) 0.043(4) -0.016(3) 0.001(3) -0.009(3)
O12B 0.040(3) 0.024(3) 0.038(3) -0.013(2) 0.003(2) -0.003(2)
P13B 0.0287(10) 0.0217(9) 0.0397(10) -0.0106(7) 0.0022(8) -0.0064(7)
O14B 0.028(3) 0.026(3) 0.048(3) -0.010(2) -0.001(2) -0.003(2)
C15B 0.029(4) 0.023(3) 0.041(4) -0.010(3) -0.002(3) -0.011(3)
C16B 0.028(4) 0.031(4) 0.051(5) -0.016(3) 0.008(3) -0.011(3)
C17B 0.029(4) 0.034(4) 0.061(5) -0.025(4) 0.004(3) -0.008(3)
C18B 0.039(4) 0.025(4) 0.059(5) -0.020(3) -0.009(4) -0.002(3)
C19B 0.050(5) 0.021(3) 0.050(5) -0.008(3) -0.003(4) -0.012(3)
C20B 0.035(4) 0.029(4) 0.037(4) -0.010(3) 0.002(3) -0.012(3)
C21B 0.029(4) 0.023(4) 0.040(4) -0.011(3) 0.003(3) -0.006(3)
C22B 0.038(4) 0.024(4) 0.043(4) -0.009(3) 0.001(3) -0.004(3)
C23B 0.035(4) 0.028(4) 0.055(5) -0.018(4) 0.000(4) -0.008(3)
C24B 0.037(4) 0.029(4) 0.065(6) -0.018(4) 0.015(4) -0.013(3)
C25B 0.048(5) 0.026(4) 0.048(5) -0.006(3) 0.005(4) -0.007(3)
C26B 0.032(4) 0.027(4) 0.048(5) -0.013(3) 0.002(3) -0.003(3)

_geom_special_details            
; 
 All esds (except the esd in the dihedral angle between two l.s. planes) 
 are estimated using the full covariance matrix.  The cell esds are taken 
 into account individually in the estimation of esds in distances, angles 
 and torsion angles; correlations between esds in cell parameters are only 
 used when they are defined by crystal symmetry.  An approximate (isotropic) 
 treatment of cell esds is used for estimating esds involving l.s. planes. 
;

loop_
_geom_bond_atom_site_label_1
_geom_bond_atom_site_label_2
_geom_bond_distance
_geom_bond_site_symmetry_2
_geom_bond_publ_flag
Cl1A C3A 1.748(8) . ?
C1A C6A 1.387(11) . ?
C1A C2A 1.388(11) . ?
C1A C7A 1.499(10) . ?
C2A C3A 1.373(11) . ?
C2A H2A 0.9500 . ?
C3A C4A 1.374(11) . ?
C4A C5A 1.377(13) . ?
C4A H4A 0.9500 . ?
C5A C6A 1.387(12) . ?
C5A H5A 0.9500 . ?
C6A H6A 0.9500 . ?
Cl1C C3C 1.75(3) . ?
C1C C6C 1.38(3) . ?
C1C C2C 1.40(3) . ?
C1C C7A 1.61(4) . ?
C2C C3C 1.37(3) . ?
C2C H2C 0.9500 . ?
C3C C4C 1.37(3) . ?
C4C C5C 1.37(3) . ?
C4C H4C 0.9500 . ?
C5C C6C 1.38(3) . ?
C5C H5C 0.9500 . ?
C6C H6C 0.9500 . ?
C7A C10A 1.550(9) . ?
C7A C8A 1.552(10) . ?
C7A H7A 1.0000 . ?
C7A H7C 1.0000 . ?
C8A C9A 1.510(10) . ?
C8A H8A 0.9900 . ?
C8A H8B 0.9900 . ?
C9A N11A 1.264(9) . ?
C9A C10A 1.497(10) . ?
C10A H10A 0.9900 . ?
C10A H10B 0.9900 . ?
N11A O12A 1.469(7) . ?
O12A P13A 1.608(6) . ?
P13A O14A 1.477(5) . ?
P13A C21A 1.794(7) . ?
P13A C15A 1.794(7) . ?
C15A C16A 1.390(10) . ?
C15A C20A 1.403(10) . ?
C16A C17A 1.385(10) . ?
C16A H16A 0.9500 . ?
C17A C18A 1.385(11) . ?
C17A H17A 0.9500 . ?
C18A C19A 1.391(11) . ?
C18A H18A 0.9500 . ?
C19A C20A 1.382(11) . ?
C19A H19A 0.9500 . ?
C20A H20A 0.9500 . ?
C21A C22A 1.382(10) . ?
C21A C26A 1.393(10) . ?
C22A C23A 1.390(11) . ?
C22A H22A 0.9500 . ?
C23A C24A 1.380(12) . ?
C23A H23A 0.9500 . ?
C24A C25A 1.365(12) . ?
C24A H24A 0.9500 . ?
C25A C26A 1.404(11) . ?
C25A H25A 0.9500 . ?
C26A H26A 0.9500 . ?
Cl1B C3B 1.758(10) . ?
C1B C2B 1.388(12) . ?
C1B C6B 1.391(12) . ?
C1B C7B 1.512(10) . ?
C2B C3B 1.368(12) . ?
C2B H2B 0.9500 . ?
C3B C4B 1.349(13) . ?
C4B C5B 1.372(15) . ?
C4B H4B 0.9500 . ?
C5B C6B 1.389(13) . ?
C5B H5B 0.9500 . ?
C6B H6B 0.9500 . ?
C7B C8B 1.565(10) . ?
C7B C10B 1.582(10) . ?
C7B H7B 1.0000 . ?
Cl1D C3D 1.76(3) . ?
C1D C2D 1.38(3) . ?
C1D C6D 1.39(3) . ?
C1D C7D 1.51(3) . ?
C2D C3D 1.37(3) . ?
C2D H2D 0.9500 . ?
C3D C4D 1.35(3) . ?
C4D C5D 1.37(3) . ?
C4D H4D 0.9500 . ?
C5D C6D 1.39(3) . ?
C5D H5D 0.9500 . ?
C6D H6D 0.9500 . ?
C7D C10B 1.55(2) . ?
C7D C8B 1.56(2) . ?
C7D C9B 2.03(3) . ?
C7D H7D 1.0000 . ?
C8B C9B 1.501(10) . ?
C8B H8C 0.9900 . ?
C8B H8D 0.9900 . ?
C8B H8E 0.9900 . ?
C8B H8F 0.9900 . ?
C9B N11B 1.258(9) . ?
C9B C10B 1.499(10) . ?
C10B H10C 0.9900 . ?
C10B H10D 0.9900 . ?
C10B H10E 0.9900 . ?
C10B H10F 0.9900 . ?
N11B O12B 1.484(7) . ?
O12B P13B 1.610(5) . ?
P13B O14B 1.470(5) . ?
P13B C21B 1.788(7) . ?
P13B C15B 1.796(7) . ?
C15B C20B 1.399(10) . ?
C15B C16B 1.406(10) . ?
C16B C17B 1.391(10) . ?
C16B H16B 0.9500 . ?
C17B C18B 1.370(11) . ?
C17B H17B 0.9500 . ?
C18B C19B 1.398(11) . ?
C18B H18B 0.9500 . ?
C19B C20B 1.382(10) . ?
C19B H19B 0.9500 . ?
C20B H20B 0.9500 . ?
C21B C26B 1.380(10) . ?
C21B C22B 1.393(10) . ?
C22B C23B 1.391(11) . ?
C22B H22B 0.9500 . ?
C23B C24B 1.384(12) . ?
C23B H23B 0.9500 . ?
C24B C25B 1.368(12) . ?
C24B H24B 0.9500 . ?
C25B C26B 1.395(11) . ?
C25B H25B 0.9500 . ?
C26B H26B 0.9500 . ?

loop_
_geom_angle_atom_site_label_1
_geom_angle_atom_site_label_2
_geom_angle_atom_site_label_3
_geom_angle
_geom_angle_site_symmetry_1
_geom_angle_site_symmetry_3
_geom_angle_publ_flag
C6A C1A C2A 118.5(8) . . ?
C6A C1A C7A 122.9(7) . . ?
C2A C1A C7A 118.6(7) . . ?
C3A C2A C1A 120.4(8) . . ?
C3A C2A H2A 119.8 . . ?
C1A C2A H2A 119.8 . . ?
C2A C3A C4A 121.7(8) . . ?
C2A C3A Cl1A 117.3(7) . . ?
C4A C3A Cl1A 121.0(6) . . ?
C3A C4A C5A 118.0(8) . . ?
C3A C4A H4A 121.0 . . ?
C5A C4A H4A 121.0 . . ?
C4A C5A C6A 121.4(9) . . ?
C4A C5A H5A 119.3 . . ?
C6A C5A H5A 119.3 . . ?
C1A C6A C5A 120.0(9) . . ?
C1A C6A H6A 120.0 . . ?
C5A C6A H6A 120.0 . . ?
C6C C1C C2C 117(3) . . ?
C6C C1C C7A 110(3) . . ?
C2C C1C C7A 134(4) . . ?
C3C C2C C1C 121(3) . . ?
C3C C2C H2C 119.5 . . ?
C1C C2C H2C 119.5 . . ?
C4C C3C C2C 121(3) . . ?
C4C C3C Cl1C 119(3) . . ?
C2C C3C Cl1C 118(3) . . ?
C3C C4C C5C 118(3) . . ?
C3C C4C H4C 120.8 . . ?
C5C C4C H4C 120.8 . . ?
C4C C5C C6C 121(4) . . ?
C4C C5C H5C 119.7 . . ?
C6C C5C H5C 119.7 . . ?
C1C C6C C5C 121(3) . . ?
C1C C6C H6C 119.3 . . ?
C5C C6C H6C 119.3 . . ?
C1A C7A C10A 122.2(6) . . ?
C1A C7A C8A 120.5(6) . . ?
C10A C7A C8A 89.5(5) . . ?
C10A C7A C1C 93(2) . . ?
C8A C7A C1C 111(2) . . ?
C1A C7A H7A 107.6 . . ?
C10A C7A H7A 107.6 . . ?
C8A C7A H7A 107.6 . . ?
C10A C7A H7C 118.9 . . ?
C8A C7A H7C 118.9 . . ?
C1C C7A H7C 118.9 . . ?
C9A C8A C7A 85.6(5) . . ?
C9A C8A H8A 114.4 . . ?
C7A C8A H8A 114.4 . . ?
C9A C8A H8B 114.4 . . ?
C7A C8A H8B 114.4 . . ?
H8A C8A H8B 111.5 . . ?
N11A C9A C10A 137.3(7) . . ?
N11A C9A C8A 128.2(7) . . ?
C10A C9A C8A 93.2(6) . . ?
C9A C10A C7A 86.1(5) . . ?
C9A C10A H10A 114.3 . . ?
C7A C10A H10A 114.3 . . ?
C9A C10A H10B 114.3 . . ?
C7A C10A H10B 114.3 . . ?
H10A C10A H10B 111.4 . . ?
C9A N11A O12A 107.3(5) . . ?
N11A O12A P13A 110.9(4) . . ?
O14A P13A O12A 115.9(3) . . ?
O14A P13A C21A 114.8(3) . . ?
O12A P13A C21A 97.1(3) . . ?
O14A P13A C15A 113.2(3) . . ?
O12A P13A C15A 105.8(3) . . ?
C21A P13A C15A 108.4(3) . . ?
C16A C15A C20A 119.8(7) . . ?
C16A C15A P13A 120.6(6) . . ?
C20A C15A P13A 119.6(6) . . ?
C17A C16A C15A 120.7(7) . . ?
C17A C16A H16A 119.6 . . ?
C15A C16A H16A 119.6 . . ?
C16A C17A C18A 118.8(7) . . ?
C16A C17A H17A 120.6 . . ?
C18A C17A H17A 120.6 . . ?
C17A C18A C19A 121.3(7) . . ?
C17A C18A H18A 119.4 . . ?
C19A C18A H18A 119.4 . . ?
C20A C19A C18A 119.7(7) . . ?
C20A C19A H19A 120.1 . . ?
C18A C19A H19A 120.1 . . ?
C19A C20A C15A 119.6(7) . . ?
C19A C20A H20A 120.2 . . ?
C15A C20A H20A 120.2 . . ?
C22A C21A C26A 119.6(7) . . ?
C22A C21A P13A 121.6(6) . . ?
C26A C21A P13A 118.6(6) . . ?
C21A C22A C23A 119.8(8) . . ?
C21A C22A H22A 120.1 . . ?
C23A C22A H22A 120.1 . . ?
C24A C23A C22A 120.5(8) . . ?
C24A C23A H23A 119.7 . . ?
C22A C23A H23A 119.7 . . ?
C25A C24A C23A 120.2(7) . . ?
C25A C24A H24A 119.9 . . ?
C23A C24A H24A 119.9 . . ?
C24A C25A C26A 120.0(8) . . ?
C24A C25A H25A 120.0 . . ?
C26A C25A H25A 120.0 . . ?
C21A C26A C25A 119.8(7) . . ?
C21A C26A H26A 120.1 . . ?
C25A C26A H26A 120.1 . . ?
C2B C1B C6B 118.2(8) . . ?
C2B C1B C7B 122.3(7) . . ?
C6B C1B C7B 119.4(8) . . ?
C3B C2B C1B 119.5(9) . . ?
C3B C2B H2B 120.3 . . ?
C1B C2B H2B 120.3 . . ?
C4B C3B C2B 122.4(9) . . ?
C4B C3B Cl1B 119.3(7) . . ?
C2B C3B Cl1B 118.3(8) . . ?
C3B C4B C5B 119.6(9) . . ?
C3B C4B H4B 120.2 . . ?
C5B C4B H4B 120.2 . . ?
C4B C5B C6B 119.4(10) . . ?
C4B C5B H5B 120.3 . . ?
C6B C5B H5B 120.3 . . ?
C5B C6B C1B 120.9(10) . . ?
C5B C6B H6B 119.6 . . ?
C1B C6B H6B 119.6 . . ?
C1B C7B C8B 120.2(6) . . ?
C1B C7B C10B 121.4(6) . . ?
C8B C7B C10B 87.2(5) . . ?
C1B C7B H7B 108.7 . . ?
C8B C7B H7B 108.7 . . ?
C10B C7B H7B 108.7 . . ?
C2D C1D C6D 116(3) . . ?
C2D C1D C7D 125(3) . . ?
C6D C1D C7D 118(3) . . ?
C3D C2D C1D 121(3) . . ?
C3D C2D H2D 119.7 . . ?
C1D C2D H2D 119.7 . . ?
C4D C3D C2D 123(3) . . ?
C4D C3D Cl1D 118(3) . . ?
C2D C3D Cl1D 118(3) . . ?
C3D C4D C5D 119(3) . . ?
C3D C4D H4D 120.5 . . ?
C5D C4D H4D 120.5 . . ?
C4D C5D C6D 118(3) . . ?
C4D C5D H5D 120.9 . . ?
C6D C5D H5D 120.9 . . ?
C5D C6D C1D 124(3) . . ?
C5D C6D H6D 118.2 . . ?
C1D C6D H6D 118.2 . . ?
C1D C7D C10B 96(3) . . ?
C1D C7D C8B 107(3) . . ?
C10B C7D C8B 88.5(15) . . ?
C1D C7D C9B 125(3) . . ?
C10B C7D C9B 47.3(9) . . ?
C8B C7D C9B 47.3(8) . . ?
C1D C7D H7D 119.5 . . ?
C10B C7D H7D 119.5 . . ?
C8B C7D H7D 119.5 . . ?
C9B C7D H7D 114.7 . . ?
C9B C8B C7D 83.0(12) . . ?
C9B C8B C7B 88.1(6) . . ?
C9B C8B H8C 114.0 . . ?
C7B C8B H8C 114.0 . . ?
C9B C8B H8D 114.0 . . ?
C7B C8B H8D 114.0 . . ?
H8C C8B H8D 111.2 . . ?
C9B C8B H8E 114.8 . . ?
C7D C8B H8E 114.8 . . ?
C9B C8B H8F 114.8 . . ?
C7D C8B H8F 114.8 . . ?
H8E C8B H8F 111.9 . . ?
N11B C9B C10B 136.7(7) . . ?
N11B C9B C8B 130.4(7) . . ?
C10B C9B C8B 92.6(6) . . ?
N11B C9B C7D 163.8(14) . . ?
C10B C9B C7D 49.5(7) . . ?
C8B C9B C7D 49.7(8) . . ?
C9B C10B C7D 83.2(11) . . ?
C9B C10B C7B 87.6(5) . . ?
C9B C10B H10C 114.1 . . ?
C7B C10B H10C 114.1 . . ?
C9B C10B H10D 114.1 . . ?
C7B C10B H10D 114.1 . . ?
H10C C10B H10D 111.2 . . ?
C9B C10B H10E 114.8 . . ?
C7D C10B H10E 114.8 . . ?
C9B C10B H10F 114.8 . . ?
C7D C10B H10F 114.8 . . ?
H10E C10B H10F 111.8 . . ?
C9B N11B O12B 107.5(6) . . ?
N11B O12B P13B 110.6(4) . . ?
O14B P13B O12B 115.5(3) . . ?
O14B P13B C21B 112.9(3) . . ?
O12B P13B C21B 107.3(3) . . ?
O14B P13B C15B 114.9(3) . . ?
O12B P13B C15B 97.6(3) . . ?
C21B P13B C15B 107.3(3) . . ?
C20B C15B C16B 118.5(7) . . ?
C20B C15B P13B 120.5(6) . . ?
C16B C15B P13B 120.9(5) . . ?
C17B C16B C15B 120.3(7) . . ?
C17B C16B H16B 119.8 . . ?
C15B C16B H16B 119.8 . . ?
C18B C17B C16B 120.6(7) . . ?
C18B C17B H17B 119.7 . . ?
C16B C17B H17B 119.7 . . ?
C17B C18B C19B 119.7(7) . . ?
C17B C18B H18B 120.2 . . ?
C19B C18B H18B 120.2 . . ?
C20B C19B C18B 120.3(7) . . ?
C20B C19B H19B 119.8 . . ?
C18B C19B H19B 119.8 . . ?
C19B C20B C15B 120.5(7) . . ?
C19B C20B H20B 119.8 . . ?
C15B C20B H20B 119.8 . . ?
C26B C21B C22B 119.5(7) . . ?
C26B C21B P13B 120.1(6) . . ?
C22B C21B P13B 120.2(6) . . ?
C23B C22B C21B 119.6(7) . . ?
C23B C22B H22B 120.2 . . ?
C21B C22B H22B 120.2 . . ?
C24B C23B C22B 120.1(8) . . ?
C24B C23B H23B 120.0 . . ?
C22B C23B H23B 120.0 . . ?
C25B C24B C23B 120.6(8) . . ?
C25B C24B H24B 119.7 . . ?
C23B C24B H24B 119.7 . . ?
C24B C25B C26B 119.5(8) . . ?
C24B C25B H25B 120.2 . . ?
C26B C25B H25B 120.2 . . ?
C21B C26B C25B 120.7(7) . . ?
C21B C26B H26B 119.7 . . ?
C25B C26B H26B 119.7 . . ?

loop_
_geom_torsion_atom_site_label_1
_geom_torsion_atom_site_label_2
_geom_torsion_atom_site_label_3
_geom_torsion_atom_site_label_4
_geom_torsion
_geom_torsion_site_symmetry_1
_geom_torsion_site_symmetry_2
_geom_torsion_site_symmetry_3
_geom_torsion_site_symmetry_4
_geom_torsion_publ_flag
C6A C1A C2A C3A -1.1(11) . . . . ?
C7A C1A C2A C3A 179.4(6) . . . . ?
C1A C2A C3A C4A -0.2(11) . . . . ?
C1A C2A C3A Cl1A -179.8(6) . . . . ?
C2A C3A C4A C5A 1.3(12) . . . . ?
Cl1A C3A C4A C5A -179.2(6) . . . . ?
C3A C4A C5A C6A -1.0(13) . . . . ?
C2A C1A C6A C5A 1.4(12) . . . . ?
C7A C1A C6A C5A -179.2(7) . . . . ?
C4A C5A C6A C1A -0.3(13) . . . . ?
C6C C1C C2C C3C -3(4) . . . . ?
C7A C1C C2C C3C 176(6) . . . . ?
C1C C2C C3C C4C -1(4) . . . . ?
C1C C2C C3C Cl1C -166(5) . . . . ?
C2C C3C C4C C5C 0(7) . . . . ?
Cl1C C3C C4C C5C 165(6) . . . . ?
C3C C4C C5C C6C 5(10) . . . . ?
C2C C1C C6C C5C 7(8) . . . . ?
C7A C1C C6C C5C -172(6) . . . . ?
C4C C5C C6C C1C -8(10) . . . . ?
C6A C1A C7A C10A -67.1(10) . . . . ?
C2A C1A C7A C10A 112.3(8) . . . . ?
C6A C1A C7A C8A 44.1(10) . . . . ?
C2A C1A C7A C8A -136.5(7) . . . . ?
C6C C1C C7A C10A -156(4) . . . . ?
C2C C1C C7A C10A 26(5) . . . . ?
C6C C1C C7A C8A -65(4) . . . . ?
C2C C1C C7A C8A 116(5) . . . . ?
C1A C7A C8A C9A -145.3(7) . . . . ?
C10A C7A C8A C9A -17.3(6) . . . . ?
C1C C7A C8A C9A -111(2) . . . . ?
C7A C8A C9A N11A -150.7(9) . . . . ?
C7A C8A C9A C10A 18.0(6) . . . . ?
N11A C9A C10A C7A 148.9(10) . . . . ?
C8A C9A C10A C7A -18.0(6) . . . . ?
C1A C7A C10A C9A 144.1(7) . . . . ?
C8A C7A C10A C9A 17.5(6) . . . . ?
C1C C7A C10A C9A 129(2) . . . . ?
C10A C9A N11A O12A 9.4(13) . . . . ?
C8A C9A N11A O12A 172.6(7) . . . . ?
C9A N11A O12A P13A -158.8(5) . . . . ?
N11A O12A P13A O14A 56.6(5) . . . . ?
N11A O12A P13A C21A 178.7(5) . . . . ?
N11A O12A P13A C15A -69.8(5) . . . . ?
O14A P13A C15A C16A -174.1(5) . . . . ?
O12A P13A C15A C16A -46.0(6) . . . . ?
C21A P13A C15A C16A 57.2(6) . . . . ?
O14A P13A C15A C20A 6.5(7) . . . . ?
O12A P13A C15A C20A 134.5(5) . . . . ?
C21A P13A C15A C20A -122.2(6) . . . . ?
C20A C15A C16A C17A -0.1(10) . . . . ?
P13A C15A C16A C17A -179.6(5) . . . . ?
C15A C16A C17A C18A 1.6(11) . . . . ?
C16A C17A C18A C19A -2.4(11) . . . . ?
C17A C18A C19A C20A 1.8(11) . . . . ?
C18A C19A C20A C15A -0.2(11) . . . . ?
C16A C15A C20A C19A -0.5(10) . . . . ?
P13A C15A C20A C19A 178.9(5) . . . . ?
O14A P13A C21A C22A -100.7(7) . . . . ?
O12A P13A C21A C22A 136.4(7) . . . . ?
C15A P13A C21A C22A 27.1(8) . . . . ?
O14A P13A C21A C26A 74.8(7) . . . . ?
O12A P13A C21A C26A -48.1(6) . . . . ?
C15A P13A C21A C26A -157.4(6) . . . . ?
C26A C21A C22A C23A -0.2(13) . . . . ?
P13A C21A C22A C23A 175.3(7) . . . . ?
C21A C22A C23A C24A 1.8(14) . . . . ?
C22A C23A C24A C25A -1.8(13) . . . . ?
C23A C24A C25A C26A 0.1(13) . . . . ?
C22A C21A C26A C25A -1.5(12) . . . . ?
P13A C21A C26A C25A -177.1(6) . . . . ?
C24A C25A C26A C21A 1.6(12) . . . . ?
C6B C1B C2B C3B -0.4(12) . . . . ?
C7B C1B C2B C3B 177.9(7) . . . . ?
C1B C2B C3B C4B 1.4(13) . . . . ?
C1B C2B C3B Cl1B -179.4(6) . . . . ?
C2B C3B C4B C5B -1.1(13) . . . . ?
Cl1B C3B C4B C5B 179.7(7) . . . . ?
C3B C4B C5B C6B -0.1(13) . . . . ?
C4B C5B C6B C1B 1.1(13) . . . . ?
C2B C1B C6B C5B -0.8(12) . . . . ?
C7B C1B C6B C5B -179.1(8) . . . . ?
C2B C1B C7B C8B 66.9(10) . . . . ?
C6B C1B C7B C8B -114.9(8) . . . . ?
C2B C1B C7B C10B -39.9(11) . . . . ?
C6B C1B C7B C10B 138.3(8) . . . . ?
C6D C1D C2D C3D 0(4) . . . . ?
C7D C1D C2D C3D -168(6) . . . . ?
C1D C2D C3D C4D -1(4) . . . . ?
C1D C2D C3D Cl1D -168(5) . . . . ?
C2D C3D C4D C5D 2(8) . . . . ?
Cl1D C3D C4D C5D 168(6) . . . . ?
C3D C4D C5D C6D -2(10) . . . . ?
C4D C5D C6D C1D 2(10) . . . . ?
C2D C1D C6D C5D -1(8) . . . . ?
C7D C1D C6D C5D 168(7) . . . . ?
C2D C1D C7D C10B -38(5) . . . . ?
C6D C1D C7D C10B 154(5) . . . . ?
C2D C1D C7D C8B -129(4) . . . . ?
C6D C1D C7D C8B 64(5) . . . . ?
C2D C1D C7D C9B -79(5) . . . . ?
C6D C1D C7D C9B 113(5) . . . . ?
C1D C7D C8B C9B 122(3) . . . . ?
C10B C7D C8B C9B 26.0(16) . . . . ?
C1B C7B C8B C9B -140.6(7) . . . . ?
C10B C7B C8B C9B -15.5(6) . . . . ?
C7D C8B C9B N11B 158.7(18) . . . . ?
C7B C8B C9B N11B -157.9(9) . . . . ?
C7D C8B C9B C10B -27.0(17) . . . . ?
C7B C8B C9B C10B 16.4(6) . . . . ?
N11B C9B C10B C7D -159.2(19) . . . . ?
C8B C9B C10B C7D 27.1(17) . . . . ?
N11B C9B C10B C7B 157.5(10) . . . . ?
C8B C9B C10B C7B -16.2(6) . . . . ?
C1D C7D C10B C9B -133(3) . . . . ?
C8B C7D C10B C9B -26.0(16) . . . . ?
C1B C7B C10B C9B 139.6(7) . . . . ?
C8B C7B C10B C9B 15.5(6) . . . . ?
C10B C9B N11B O12B 4.1(13) . . . . ?
C8B C9B N11B O12B 175.8(8) . . . . ?
C7D C9B N11B O12B -101(3) . . . . ?
C9B N11B O12B P13B 158.9(5) . . . . ?
N11B O12B P13B O14B -57.4(5) . . . . ?
N11B O12B P13B C21B 69.4(5) . . . . ?
N11B O12B P13B C15B -179.7(4) . . . . ?
O14B P13B C15B C20B -77.1(7) . . . . ?
O12B P13B C15B C20B 45.7(6) . . . . ?
C21B P13B C15B C20B 156.5(6) . . . . ?
O14B P13B C15B C16B 100.5(6) . . . . ?
O12B P13B C15B C16B -136.8(6) . . . . ?
C21B P13B C15B C16B -25.9(7) . . . . ?
C20B C15B C16B C17B -0.1(11) . . . . ?
P13B C15B C16B C17B -177.7(6) . . . . ?
C15B C16B C17B C18B -0.9(12) . . . . ?
C16B C17B C18B C19B 1.7(12) . . . . ?
C17B C18B C19B C20B -1.4(12) . . . . ?
C18B C19B C20B C15B 0.5(12) . . . . ?
C16B C15B C20B C19B 0.3(11) . . . . ?
P13B C15B C20B C19B 177.9(6) . . . . ?
O14B P13B C21B C26B -7.7(7) . . . . ?
O12B P13B C21B C26B -136.1(6) . . . . ?
C15B P13B C21B C26B 119.9(6) . . . . ?
O14B P13B C21B C22B 177.0(5) . . . . ?
O12B P13B C21B C22B 48.6(6) . . . . ?
C15B P13B C21B C22B -55.4(7) . . . . ?
C26B C21B C22B C23B 0.0(11) . . . . ?
P13B C21B C22B C23B 175.4(6) . . . . ?
C21B C22B C23B C24B -1.5(11) . . . . ?
C22B C23B C24B C25B 1.6(12) . . . . ?
C23B C24B C25B C26B -0.2(12) . . . . ?
C22B C21B C26B C25B 1.4(11) . . . . ?
P13B C21B C26B C25B -174.0(6) . . . . ?
C24B C25B C26B C21B -1.3(12) . . . . ?

_refine_diff_density_max         0.310
_refine_diff_density_min         -0.376
_refine_diff_density_rms         0.063

_vrf_PLAT340_6i                  
;
PROBLEM: Low Bond Precision on  C-C Bonds ...............    0.01147 Ang.  
RESPONSE: structure is highly disordered
;

_shelx_res_file                  
; 
TITL mar647 in P1 Fehlgeordnet 
    mar647.res 
    created by SHELXL-2019/3 at 13:37:04 on 25-Mar-2025 
CELL  0.71073   8.2954   9.0584  13.3668   73.851   85.864   79.040 
ZERR    2.000   0.0005   0.0005   0.0008    0.005    0.005    0.004 
LATT -1 
SFAC C H O P Cl N 
UNIT 44 38 4 2 2 2 
L.S. 5 
BOND $H 
CONF 
ACTA 
SIZE 0.030  0.190  0.29 
LIST 4 
FMAP 2 
PLAN -20 .5 -.5 
EADP C1A C1C 
EADP C2A C2C 
EADP C3A C3C 
EADP C4A C4C 
EADP C5A C5C 
EADP C6A C6C 
EADP C1b C1d 
EADP C2b C2d 
EADP C3b C3d 
EADP C4b C4d 
EADP C5b C5d 
EADP C6b C6d 
EADP C7B C7D 
FLAT C1C > C6C 
FLAT C1D > C6D 
TEMP -153 
WGHT    0.027500    2.012100 
FVAR       0.79829   0.90724 
PART 1 21 
SAME CL1C > C6C 
CL1A  5    0.853584    0.390421    0.406651    21.00000    0.03975    0.03696 = 
         0.04273   -0.00938    0.00818   -0.00817 
C1A   1    0.509816    0.283095    0.624432    21.00000    0.03630    0.02096 = 
         0.03609   -0.01035    0.00202   -0.00153 
C2A   1    0.651320    0.325313    0.571488    21.00000    0.03263    0.02080 = 
         0.04282   -0.00970   -0.00213   -0.00383 
AFIX  43 
H2A   2    0.734959    0.346082    0.607871    21.00000   -1.20000 
AFIX   0 
C3A   1    0.671182    0.337248    0.466866    21.00000    0.03519    0.02101 = 
         0.03409   -0.00406    0.00546   -0.00162 
C4A   1    0.553596    0.307741    0.411285    21.00000    0.05033    0.02984 = 
         0.03423   -0.01401   -0.00247   -0.00559 
AFIX  43 
H4A   2    0.569628    0.314289    0.339194    21.00000   -1.20000 
AFIX   0 
C5A   1    0.411854    0.268401    0.463258    21.00000    0.04697    0.03266 = 
         0.05084   -0.01542   -0.00995   -0.00995 
AFIX  43 
H5A   2    0.328276    0.249192    0.426023    21.00000   -1.20000 
AFIX   0 
C6A   1    0.388567    0.256233    0.568871    21.00000    0.03812    0.03191 = 
         0.04454   -0.01029    0.00190   -0.00886 
AFIX  43 
H6A   2    0.289570    0.229502    0.603139    21.00000   -1.20000 
AFIX   0 
PART 2 -21 
CL1C  5    0.163337    0.659787    0.401399   -21.00000    0.14542    0.07846 = 
         0.02150    0.01834   -0.01397   -0.05599 
C1C   1    0.404713    0.321591    0.628127   -21.00000    0.03630    0.02096 = 
         0.03609   -0.01035    0.00202   -0.00153 
C2C   1    0.303338    0.457813    0.573738   -21.00000    0.03263    0.02080 = 
         0.04282   -0.00970   -0.00213   -0.00383 
AFIX  43 
H2C   2    0.270179    0.541200    0.605102   -21.00000   -1.20000 
AFIX   0 
C3C   1    0.250837    0.473036    0.475538   -21.00000    0.03519    0.02101 = 
         0.03409   -0.00406    0.00546   -0.00162 
C4C   1    0.296938    0.355967    0.427096   -21.00000    0.05033    0.02984 = 
         0.03423   -0.01401   -0.00247   -0.00559 
AFIX  43 
H4C   2    0.259421    0.367088    0.359454   -21.00000   -1.20000 
AFIX   0 
C5C   1    0.398726    0.222224    0.478840   -21.00000    0.04697    0.03266 = 
         0.05084   -0.01542   -0.00995   -0.00995 
AFIX  43 
H5C   2    0.438785    0.143071    0.444689   -21.00000   -1.20000 
AFIX   0 
C6C   1    0.443468    0.201727    0.580303   -21.00000    0.03812    0.03191 = 
         0.04454   -0.01029    0.00190   -0.00886 
AFIX  43 
H6C   2    0.501943    0.103397    0.617823   -21.00000   -1.20000 
AFIX   0 
PART 0 
C7A   1    0.494069    0.270050    0.738895    11.00000    0.03470    0.03067 = 
         0.03836   -0.01313    0.00513   -0.00487 
PART 1 21 
AFIX  13 
H7A   2    0.604640    0.271542    0.763465    21.00000   -1.20000 
AFIX  13 
PART 2 -21 
H7C   2    0.613259    0.275058    0.740226   -21.00000   -1.20000 
AFIX   0 
PART 0 
C8A   1    0.427343    0.130594    0.815124    11.00000    0.04906    0.02432 = 
         0.03329   -0.00893    0.00463   -0.00512 
AFIX  23 
H8A   2    0.347297    0.088400    0.784315    11.00000   -1.20000 
H8B   2    0.513323    0.046325    0.853247    11.00000   -1.20000 
AFIX   0 
C9A   1    0.350621    0.246481    0.874738    11.00000    0.03298    0.01969 = 
         0.04271   -0.01090    0.00273   -0.00340 
C10A  1    0.366412    0.384418    0.784236    11.00000    0.03486    0.02205 = 
         0.04296   -0.00791    0.00539   -0.00891 
AFIX  23 
H10A  2    0.412340    0.467101    0.801772    11.00000   -1.20000 
H10B  2    0.265671    0.428383    0.742887    11.00000   -1.20000 
AFIX   0 
N11A  6    0.319437    0.221077    0.971370    11.00000    0.04130    0.01930 = 
         0.03971   -0.01065    0.00713   -0.00503 
O12A  3    0.265907    0.373537    0.992899    11.00000    0.03810    0.02144 = 
         0.04319   -0.01368    0.00571   -0.00494 
P13A  4    0.287929    0.360708    1.113757    11.00000    0.02770    0.02433 = 
         0.04070   -0.01334    0.00442   -0.00687 
O14A  3    0.455301    0.297539    1.154310    11.00000    0.02531    0.03447 = 
         0.05497   -0.01619    0.00022   -0.00402 
C15A  1    0.136670    0.251501    1.183976    11.00000    0.03194    0.01961 = 
         0.03955   -0.01533    0.00259   -0.00479 
C16A  1   -0.024201    0.286594    1.150083    11.00000    0.03157    0.02287 = 
         0.04050   -0.01449   -0.00118   -0.00730 
AFIX  43 
H16A  2   -0.053954    0.368669    1.088966    11.00000   -1.20000 
AFIX   0 
C17A  1   -0.141602    0.203201    1.204449    11.00000    0.02976    0.03036 = 
         0.04712   -0.01433    0.00137   -0.01093 
AFIX  43 
H17A  2   -0.250778    0.225601    1.180182    11.00000   -1.20000 
AFIX   0 
C18A  1   -0.096904    0.086546    1.294847    11.00000    0.04318    0.02721 = 
         0.04868   -0.01420    0.01354   -0.01316 
AFIX  43 
H18A  2   -0.177636    0.031540    1.334063    11.00000   -1.20000 
AFIX   0 
C19A  1    0.063837    0.048384    1.329313    11.00000    0.04846    0.01974 = 
         0.04615   -0.01003    0.00317   -0.00619 
AFIX  43 
H19A  2    0.092909   -0.033915    1.390425    11.00000   -1.20000 
AFIX   0 
C20A  1    0.181062    0.130639    1.274322    11.00000    0.03592    0.02458 = 
         0.03983   -0.01222   -0.00253   -0.00322 
AFIX  43 
H20A  2    0.291006    0.105517    1.297538    11.00000   -1.20000 
AFIX   0 
C21A  1    0.216812    0.563132    1.106491    11.00000    0.02572    0.02551 = 
         0.04369   -0.01657    0.00224   -0.00361 
C22A  1    0.110931    0.609433    1.181172    11.00000    0.04411    0.03564 = 
         0.06061   -0.02626    0.01742   -0.01832 
AFIX  43 
H22A  2    0.067487    0.533779    1.235227    11.00000   -1.20000 
AFIX   0 
C23A  1    0.068198    0.766995    1.176963    11.00000    0.04304    0.03776 = 
         0.07522   -0.03509    0.01440   -0.01107 
AFIX  43 
H23A  2   -0.002077    0.798438    1.229464    11.00000   -1.20000 
AFIX   0 
C24A  1    0.127031    0.878140    1.097129    11.00000    0.03872    0.02561 = 
         0.06565   -0.01990   -0.00709   -0.00612 
AFIX  43 
H24A  2    0.094655    0.985737    1.093866    11.00000   -1.20000 
AFIX   0 
C25A  1    0.231600    0.833965    1.022834    11.00000    0.05321    0.02815 = 
         0.04746   -0.00915   -0.00691   -0.01023 
AFIX  43 
H25A  2    0.271958    0.910778    0.968031    11.00000   -1.20000 
AFIX   0 
C26A  1    0.279502    0.675091    1.027396    11.00000    0.03782    0.02825 = 
         0.04407   -0.01231    0.00077   -0.01007 
AFIX  43 
H26A  2    0.354391    0.644004    0.976744    11.00000   -1.20000 
AFIX   0 
PART 1 21 
SAME CL1D > C7D 
SADI C7B C10B C7D C10B C7B C8B C7D C8B 
CL1B  5    0.110670    0.621096    0.476307    21.00000    0.04025    0.05255 = 
         0.09321    0.00436    0.02284   -0.00354 
C1B   1    0.538890    0.737987    0.358429    21.00000    0.03929    0.02331 = 
         0.03287   -0.01277    0.00771   -0.00148 
C2B   1    0.384586    0.696437    0.369692    21.00000    0.03891    0.03760 = 
         0.04242   -0.01093    0.00021   -0.00248 
AFIX  43 
H2B   2    0.334555    0.682657    0.311974    21.00000   -1.20000 
AFIX   0 
C3B   1    0.305088    0.675477    0.464571    21.00000    0.03872    0.02669 = 
         0.05351   -0.00320    0.01125    0.00068 
C4B   1    0.369646    0.696762    0.548218    21.00000    0.07355    0.02459 = 
         0.04567   -0.00231    0.01499   -0.00095 
AFIX  43 
H4B   2    0.310170    0.683004    0.612622    21.00000   -1.20000 
AFIX   0 
C5B   1    0.521681    0.738392    0.539752    21.00000    0.09561    0.03249 = 
         0.04150   -0.01273   -0.00160   -0.01361 
AFIX  43 
H5B   2    0.568238    0.753831    0.598137    21.00000   -1.20000 
AFIX   0 
C6B   1    0.606890    0.757748    0.444965    21.00000    0.05608    0.02368 = 
         0.05037   -0.01255   -0.00135   -0.01165 
AFIX  43 
H6B   2    0.712987    0.784835    0.439156    21.00000   -1.20000 
AFIX   0 
C7B   1    0.636137    0.757632    0.256948    21.00000    0.03169    0.03675 = 
         0.03942   -0.01563    0.00357   -0.00873 
AFIX  13 
H7B   2    0.751687    0.762790    0.270420    21.00000   -1.20000 
AFIX   0 
PART 2 -21 
CL1D  5    0.840664    0.367336    0.549300   -21.00000    0.06938    0.04074 = 
         0.10272   -0.03221   -0.03416    0.02688 
C1D   1    0.585856    0.715559    0.337519   -21.00000    0.03929    0.02331 = 
         0.03287   -0.01277    0.00771   -0.00148 
C2D   1    0.665233    0.569559    0.392005   -21.00000    0.03891    0.03760 = 
         0.04242   -0.01093    0.00021   -0.00248 
AFIX  43 
H2D   2    0.691904    0.488191    0.358360   -21.00000   -1.20000 
AFIX   0 
C3D   1    0.705650    0.541342    0.493902   -21.00000    0.03872    0.02669 = 
         0.05351   -0.00320    0.01125    0.00068 
C4D   1    0.673901    0.651743    0.545930   -21.00000    0.07355    0.02459 = 
         0.04567   -0.00231    0.01499   -0.00095 
AFIX  43 
H4D   2    0.706793    0.628584    0.616041   -21.00000   -1.20000 
AFIX   0 
C5D   1    0.593557    0.797838    0.496387   -21.00000    0.09561    0.03249 = 
         0.04150   -0.01273   -0.00160   -0.01361 
AFIX  43 
H5D   2    0.566269    0.876985    0.531888   -21.00000   -1.20000 
AFIX   0 
C6D   1    0.553095    0.827112    0.392922   -21.00000    0.05608    0.02368 = 
         0.05037   -0.01255   -0.00135   -0.01165 
AFIX  43 
H6D   2    0.499972    0.929267    0.358033   -21.00000   -1.20000 
AFIX   0 
C7D   1    0.506732    0.751865    0.232861   -21.00000    0.03169    0.03675 = 
         0.03942   -0.01563    0.00357   -0.00873 
AFIX  13 
H7D   2    0.388341    0.744971    0.229985   -21.00000   -1.20000 
AFIX   0 
PART 0 
C8B   1    0.574187    0.893767    0.159310    11.00000    0.04924    0.02723 = 
         0.04000   -0.01351    0.00407   -0.01082 
PART 1 21 
AFIX  23 
H8C   2    0.454078    0.931396    0.159789    21.00000   -1.20000 
H8D   2    0.635041    0.981787    0.144200    21.00000   -1.20000 
AFIX  23 
PART 2 -21 
H8E   2    0.489021    0.984292    0.127700   -21.00000   -1.20000 
H8F   2    0.664423    0.925747    0.188226   -21.00000   -1.20000 
AFIX   0 
PART 0 
C9B   1    0.628955    0.782207    0.093843    11.00000    0.03753    0.02551 = 
         0.03892   -0.01085    0.00153   -0.00817 
C10B  1    0.639852    0.642524    0.186606    11.00000    0.04008    0.02801 = 
         0.04101   -0.01106   -0.00030   -0.00175 
PART 1 21 
AFIX  23 
H10C  2    0.743731    0.566725    0.189692    21.00000   -1.20000 
H10D  2    0.543424    0.589750    0.197007    21.00000   -1.20000 
AFIX  23 
PART 2 -21 
H10E  2    0.746409    0.612161    0.222307   -21.00000   -1.20000 
H10F  2    0.602323    0.551478    0.174711   -21.00000   -1.20000 
AFIX   0 
PART 0 
N11B  6    0.664410    0.807906   -0.001816    11.00000    0.04745    0.02333 = 
         0.04323   -0.01578    0.00096   -0.00936 
O12B  3    0.722821    0.654411   -0.023604    11.00000    0.03956    0.02427 = 
         0.03799   -0.01283    0.00284   -0.00340 
P13B  4    0.706820    0.668931   -0.145438    11.00000    0.02872    0.02166 = 
         0.03972   -0.01057    0.00222   -0.00640 
O14B  3    0.540886    0.728823   -0.187348    11.00000    0.02817    0.02615 = 
         0.04805   -0.01011   -0.00110   -0.00275 
C15B  1    0.785051    0.468135   -0.140654    11.00000    0.02918    0.02261 = 
         0.04141   -0.01038   -0.00172   -0.01085 
C16B  1    0.896566    0.428044   -0.217156    11.00000    0.02785    0.03081 = 
         0.05065   -0.01597    0.00753   -0.01061 
AFIX  43 
H16B  2    0.934530    0.507821   -0.270892    11.00000   -1.20000 
AFIX   0 
C17B  1    0.951581    0.272116   -0.214543    11.00000    0.02908    0.03408 = 
         0.06057   -0.02458    0.00395   -0.00796 
AFIX  43 
H17B  2    1.025701    0.246229   -0.267173    11.00000   -1.20000 
AFIX   0 
C18B  1    0.899919    0.155507   -0.136811    11.00000    0.03926    0.02517 = 
         0.05867   -0.01986   -0.00934   -0.00158 
AFIX  43 
H18B  2    0.940279    0.049214   -0.134502    11.00000   -1.20000 
AFIX   0 
C19B  1    0.787499    0.193648   -0.060873    11.00000    0.05018    0.02131 = 
         0.05014   -0.00789   -0.00312   -0.01203 
AFIX  43 
H19B  2    0.749593    0.112999   -0.007817    11.00000   -1.20000 
AFIX   0 
C20B  1    0.731256    0.348034   -0.062602    11.00000    0.03515    0.02950 = 
         0.03713   -0.00997    0.00171   -0.01176 
AFIX  43 
H20B  2    0.655491    0.372805   -0.010398    11.00000   -1.20000 
AFIX   0 
C21B  1    0.855472    0.780892   -0.214839    11.00000    0.02936    0.02343 = 
         0.04023   -0.01142    0.00292   -0.00588 
C22B  1    1.017377    0.744320   -0.182109    11.00000    0.03790    0.02447 = 
         0.04291   -0.00885    0.00098   -0.00422 
AFIX  43 
H22B  2    1.047781    0.664710   -0.119907    11.00000   -1.20000 
AFIX   0 
C23B  1    1.134300    0.825055   -0.241040    11.00000    0.03468    0.02824 = 
         0.05519   -0.01766   -0.00004   -0.00836 
AFIX  43 
H23B  2    1.244333    0.802334   -0.218203    11.00000   -1.20000 
AFIX   0 
C24B  1    1.090506    0.938471   -0.332927    11.00000    0.03684    0.02897 = 
         0.06469   -0.01820    0.01463   -0.01282 
AFIX  43 
H24B  2    1.171484    0.991341   -0.373756    11.00000   -1.20000 
AFIX   0 
C25B  1    0.931724    0.975084   -0.365451    11.00000    0.04763    0.02575 = 
         0.04814   -0.00562    0.00495   -0.00705 
AFIX  43 
H25B  2    0.902285    1.053231   -0.428467    11.00000   -1.20000 
AFIX   0 
C26B  1    0.813302    0.896844   -0.305418    11.00000    0.03239    0.02709 = 
         0.04762   -0.01280    0.00192   -0.00346 
AFIX  43 
H26B  2    0.702479    0.923639   -0.327097    11.00000   -1.20000 
AFIX   0 
HKLF 4 
  
  
  
  
REM  mar647 in P1 Fehlgeordnet 
REM wR2 = 0.1479, GooF = S = 1.066, Restrained GooF = 1.063 for all data 
REM R1 = 0.0657 for 6632 Fo > 4sig(Fo) and 0.1022 for all 8806 data 
REM 545 parameters refined using 48 restraints 
  
END 
  
WGHT      0.0273      2.0275 
  
REM Highest difference peak  0.310,  deepest hole -0.376,  1-sigma level  0.063 
Q1    1   0.1518  0.6479  0.5602  11.00000  0.05    0.31 
Q2    1   0.5811  0.7580  0.1802  11.00000  0.05    0.29 
Q3    1   0.7917  0.7275 -0.1971  11.00000  0.05    0.29 
Q4    1   0.2007  0.3091  1.1696  11.00000  0.05    0.28 
Q5    1   0.9043  0.4182  0.4964  11.00000  0.05    0.27 
Q6    1   0.6684  0.3375  0.6844  11.00000  0.05    0.26 
Q7    1  -0.1851  0.0864  1.3373  11.00000  0.05    0.26 
Q8    1   0.7704  0.5833 -0.1560  11.00000  0.05    0.26 
Q9    1   0.7551  0.4076 -0.2186  11.00000  0.05    0.25 
Q10   1   0.0013  0.8008  0.5188  11.00000  0.05    0.24 
Q11   1   0.5167  0.9590  0.7362  11.00000  0.05    0.24 
Q12   1   0.8140  0.3672  0.6297  11.00000  0.05    0.24 
Q13   1   0.4369  0.2440  0.6427  11.00000  0.05    0.23 
Q14   1   0.5743  0.7150 -0.1021  11.00000  0.05    0.23 
Q15   1   0.2574  0.5745  0.4778  11.00000  0.05    0.23 
Q16   1   1.0023  1.0117 -0.2800  11.00000  0.05    0.23 
Q17   1   0.2056  0.4155  1.1750  11.00000  0.05    0.23 
Q18   1   0.3552  0.2901  1.0204  11.00000  0.05    0.23 
Q19   1   0.7964  0.7217 -0.0762  11.00000  0.05    0.23 
Q20   1   0.1824  0.2191  1.2448  11.00000  0.05    0.22 
;
_shelx_res_checksum              58455
####################################################################### 
# 
# This file contains crystal structure data downloaded from the 
# Cambridge Structural Database (CSD) hosted by the Cambridge 
# Crystallographic Data Centre (CCDC).
# 
# Full information about CCDC data access policies and citation 
# guidelines are available at http://www.ccdc.cam.ac.uk/access/V1 
# 
# Audit and citation data items may have been added by the CCDC. 
# Please retain this information to preserve the provenance of 
# this file and to allow appropriate attribution of the data. 
# 
#######################################################################

data_2i
_database_code_depnum_ccdc_archive 'CCDC 2465050'
loop_
_audit_author_name
_audit_author_address
'Dieter Schollmeyer'
;University of Mainz Department of Chemistry
Germany
;
_audit_update_record             
;
2025-06-17 deposited with the CCDC.	2025-11-04 downloaded from the CCDC.
;
#data_jha223 

_audit_creation_method           SHELXL-2019/3
_shelx_SHELXL_version_number     2019/3
_chemical_name_systematic        
;
(R)-4-(3-chlorophenyl)pyrrolidin-2-one
;
_chemical_name_common            ?
_chemical_melting_point          ?
_chemical_formula_moiety         'C10 H10 Cl N O'
_chemical_formula_sum            'C10 H10 Cl N O'
_chemical_formula_weight         195.64

loop_
_atom_type_symbol
_atom_type_description
_atom_type_scat_dispersion_real
_atom_type_scat_dispersion_imag
_atom_type_scat_source
C C 0.0033 0.0016 'International Tables Vol C Tables 4.2.6.8 and 6.1.1.4'
H H 0.0000 0.0000 'International Tables Vol C Tables 4.2.6.8 and 6.1.1.4'
Cl Cl 0.1484 0.1585 'International Tables Vol C Tables 4.2.6.8 and 6.1.1.4'
N N 0.0061 0.0033 'International Tables Vol C Tables 4.2.6.8 and 6.1.1.4'
O O 0.0106 0.0060 'International Tables Vol C Tables 4.2.6.8 and 6.1.1.4'

_space_group_crystal_system      monoclinic
_space_group_IT_number           4
_space_group_name_H-M_alt        'P 21'
_space_group_name_Hall           'P 2yb'

_shelx_space_group_comment       
; 
The symmetry employed for this shelxl refinement is uniquely defined 
by the following loop, which should always be used as a source of 
symmetry information in preference to the above space-group names. 
They are only intended as comments. 
;

loop_
_space_group_symop_operation_xyz
'x, y, z'
'-x, y+1/2, -z'

_cell_length_a                   10.118(3)
_cell_length_b                   6.0259(6)
_cell_length_c                   15.268(3)
_cell_angle_alpha                90
_cell_angle_beta                 107.408(16)
_cell_angle_gamma                90
_cell_volume                     888.3(3)
_cell_formula_units_Z            4
_cell_measurement_temperature    120(2)
_cell_measurement_reflns_used    9997
_cell_measurement_theta_min      2.86
_cell_measurement_theta_max      28.31

_exptl_crystal_description       needle
_exptl_crystal_colour            colorless
_exptl_crystal_density_meas      ?
_exptl_crystal_density_method    ?
_exptl_crystal_density_diffrn    1.463
_exptl_crystal_F_000             408
_exptl_transmission_factor_min   ?
_exptl_transmission_factor_max   ?
_exptl_crystal_size_max          0.510
_exptl_crystal_size_mid          0.160
_exptl_crystal_size_min          0.070
_exptl_absorpt_coefficient_mu    0.383
_exptl_absorpt_correction_type   integration
_exptl_absorpt_correction_T_min  0.8886
_exptl_absorpt_correction_T_max  0.9735
_exptl_absorpt_process_details   
;
STOE X-Red32, absorption correction by Gaussian integration, analogous to
P. Coppens, "The Evaluation of Absorption and Extinction in Single-Crystal
Structure Analysis", published in
F. R. Ahmed (Editor), "Crystallographic Computing",
Munksgaard, Copenhagen (1970), 255 - 270
;
loop_
_exptl_crystal_face_index_h
_exptl_crystal_face_index_k
_exptl_crystal_face_index_l
_exptl_crystal_face_perp_dist
2 0 -1 0.0820
-2 0 1 0.0820
0 -2 1 0.2655
0 2 -1 0.2655
0 0 -1 0.0340
0 0 1 0.0340

_diffrn_ambient_temperature      120(2)
_diffrn_radiation_wavelength     0.71073
_diffrn_radiation_type           MoK\a
_diffrn_source                   'sealed tube'
_diffrn_measurement_device_type  'STOE IPDS 2T'
_diffrn_measurement_method       'rotation method, \w scans'
_diffrn_detector_area_resol_mean 6.67
_diffrn_reflns_number            7119
_diffrn_reflns_av_unetI/netI     0.0433
_diffrn_reflns_av_R_equivalents  0.0332
_diffrn_reflns_limit_h_min       -13
_diffrn_reflns_limit_h_max       13
_diffrn_reflns_limit_k_min       -7
_diffrn_reflns_limit_k_max       7
_diffrn_reflns_limit_l_min       -20
_diffrn_reflns_limit_l_max       15
_diffrn_reflns_theta_min         2.859
_diffrn_reflns_theta_max         28.082
_diffrn_reflns_theta_full        25.242
_diffrn_measured_fraction_theta_max 0.980
_diffrn_measured_fraction_theta_full 0.995
_diffrn_reflns_Laue_measured_fraction_max 0.980
_diffrn_reflns_Laue_measured_fraction_full 0.995
_diffrn_reflns_point_group_measured_fraction_max 0.950
_diffrn_reflns_point_group_measured_fraction_full 0.969
_reflns_number_total             4101
_reflns_number_gt                3234
_reflns_threshold_expression     'I > 2\s(I)'
_reflns_Friedel_coverage         0.771
_reflns_Friedel_fraction_max     0.913
_reflns_Friedel_fraction_full    0.937

_reflns_special_details          
; 
 Reflections were merged by SHELXL according to the crystal 
 class for the calculation of statistics and refinement. 
  
 _reflns_Friedel_fraction is defined as the number of unique 
 Friedel pairs measured divided by the number that would be 
 possible theoretically, ignoring centric projections and 
 systematic absences. 
;

_computing_data_collection       'X-Area WinXpose 2.0.28 (Stoe & Cie, 2020)'
_computing_cell_refinement       'X-Area Recipe 2.0.2 (Stoe & Cie, 2020)'
_computing_data_reduction        'X-Area Integrate 2.5.18.0 (STOE, 2020)'
_computing_structure_solution    'SHELXT-2014 (Sheldrick, 2015)'
_computing_structure_refinement  'SHELXL-2019/2 (Sheldrick, 2019)'
_computing_molecular_graphics    'Platon (Spek, 2009)'
_computing_publication_material  ?
_refine_special_details          ?
_refine_ls_structure_factor_coef Fsqd
_refine_ls_matrix_type           full
_refine_ls_weighting_scheme      calc
_refine_ls_weighting_details     
'w=1/[\s^2^(Fo^2^)+(0.0380P)^2^+1.1200P] where P=(Fo^2^+2Fc^2^)/3'
_atom_sites_solution_primary     dual
_atom_sites_solution_secondary   ?
_atom_sites_solution_hydrogens   mixed
_refine_ls_hydrogen_treatment    mixed
_refine_ls_extinction_method     none
_refine_ls_extinction_coef       .
_refine_ls_abs_structure_details 
; 
 Flack x determined using 1172 quotients [(I+)-(I-)]/[(I+)+(I-)] 
 (Parsons, Flack and Wagner, Acta Cryst. B69 (2013) 249-259). 
;
_refine_ls_abs_structure_Flack   -0.16(9)
_chemical_absolute_configuration rmad
_refine_ls_number_reflns         4101
_refine_ls_number_parameters     241
_refine_ls_number_restraints     3
_refine_ls_R_factor_all          0.0742
_refine_ls_R_factor_gt           0.0509
_refine_ls_wR_factor_ref         0.1171
_refine_ls_wR_factor_gt          0.1060
_refine_ls_goodness_of_fit_ref   1.045
_refine_ls_restrained_S_all      1.046
_refine_ls_shift/su_max          0.000
_refine_ls_shift/su_mean         0.000

loop_
_atom_site_label
_atom_site_type_symbol
_atom_site_fract_x
_atom_site_fract_y
_atom_site_fract_z
_atom_site_U_iso_or_equiv
_atom_site_adp_type
_atom_site_occupancy
_atom_site_site_symmetry_order
_atom_site_calc_flag
_atom_site_refinement_flags_posn
_atom_site_refinement_flags_adp
_atom_site_refinement_flags_occupancy
_atom_site_disorder_assembly
_atom_site_disorder_group
Cl1A Cl 0.00550(15) 0.4903(2) 0.38913(9) 0.0312(3) Uani 1 1 d . . . . .
C1A C 0.1069(6) 0.6907(10) 0.3559(4) 0.0234(12) Uani 1 1 d . . . . .
C2A C 0.1451(6) 0.8769(11) 0.4076(4) 0.0290(13) Uani 1 1 d . . . . .
H2A H 0.118117 0.898510 0.461408 0.035 Uiso 1 1 calc R U . . .
C3A C 0.2247(6) 1.0352(10) 0.3800(4) 0.0279(13) Uani 1 1 d . . . . .
H3A H 0.252749 1.166443 0.415124 0.034 Uiso 1 1 calc R U . . .
C4A C 0.2627(6) 1.0005(10) 0.3013(4) 0.0250(12) Uani 1 1 d . . . . .
H4A H 0.317350 1.109155 0.283181 0.030 Uiso 1 1 calc R U . . .
C5A C 0.2234(5) 0.8122(10) 0.2485(4) 0.0212(11) Uani 1 1 d . . . . .
C6A C 0.1444(5) 0.6534(9) 0.2764(4) 0.0215(12) Uani 1 1 d . . . . .
H6A H 0.116410 0.521474 0.241740 0.026 Uiso 1 1 calc R U . . .
C7A C 0.2589(6) 0.7822(9) 0.1590(4) 0.0208(11) Uani 1 1 d . . . . .
H7A H 0.178546 0.838296 0.108118 0.025 Uiso 1 1 calc R U . . .
C8A C 0.3880(6) 0.9057(9) 0.1532(4) 0.0224(12) Uani 1 1 d . . . . .
H8A H 0.364385 1.057801 0.129086 0.027 Uiso 1 1 calc R U . . .
H8B H 0.458171 0.914655 0.214241 0.027 Uiso 1 1 calc R U . . .
C9A C 0.4399(5) 0.7689(9) 0.0884(4) 0.0215(11) Uani 1 1 d . . . . .
C11A C 0.2866(6) 0.5422(9) 0.1356(4) 0.0226(12) Uani 1 1 d . . . . .
H11A H 0.330335 0.455540 0.191886 0.027 Uiso 1 1 calc R U . . .
H11B H 0.199875 0.467634 0.100250 0.027 Uiso 1 1 calc R U . . .
N10A N 0.3818(5) 0.5683(8) 0.0797(3) 0.0217(10) Uani 1 1 d D . . . .
H10A H 0.405(5) 0.445(7) 0.039(3) 0.026 Uiso 1 1 d D U . . .
O12A O 0.5292(4) 0.8287(6) 0.0523(2) 0.0306(8) Uani 1 1 d . . . . .
Cl1B Cl 0.50676(15) 0.4816(2) 0.39335(9) 0.0298(3) Uani 1 1 d . . . . .
C1B C 0.6072(5) 0.2915(9) 0.3556(4) 0.0219(12) Uani 1 1 d . . . . .
C2B C 0.6470(6) 0.0955(10) 0.4055(4) 0.0255(12) Uani 1 1 d . . . . .
H2B H 0.620056 0.065093 0.458753 0.031 Uiso 1 1 calc R U . . .
C3B C 0.7276(6) -0.0533(10) 0.3741(4) 0.0258(12) Uani 1 1 d . . . . .
H3B H 0.757643 -0.186628 0.407312 0.031 Uiso 1 1 calc R U . . .
C4B C 0.7652(5) -0.0114(10) 0.2952(3) 0.0218(11) Uani 1 1 d . . . . .
H4B H 0.819605 -0.116502 0.274982 0.026 Uiso 1 1 calc R U . . .
C5B C 0.7233(5) 0.1846(9) 0.2455(3) 0.0172(10) Uani 1 1 d . . . . .
C6B C 0.6444(5) 0.3374(10) 0.2775(3) 0.0197(11) Uani 1 1 d . . . . .
H6B H 0.616383 0.472828 0.245507 0.024 Uiso 1 1 calc R U . . .
C7B C 0.7559(5) 0.2287(9) 0.1561(4) 0.0184(11) Uani 1 1 d . . . . .
H7B H 0.673491 0.180617 0.104978 0.022 Uiso 1 1 calc R U . . .
C8B C 0.7857(5) 0.4711(10) 0.1377(3) 0.0192(10) Uani 1 1 d . . . . .
H8C H 0.699144 0.551217 0.106247 0.023 Uiso 1 1 calc R U . . .
H8D H 0.833540 0.549176 0.195574 0.023 Uiso 1 1 calc R U . . .
C9B C 0.8784(5) 0.4519(9) 0.0765(3) 0.0183(10) Uani 1 1 d . . . . .
N10B N 0.9290(5) 0.2455(7) 0.0827(3) 0.0196(10) Uani 1 1 d D . . . .
H10B H 0.980(5) 0.206(9) 0.042(3) 0.023 Uiso 1 1 d D U . . .
C11B C 0.8822(6) 0.1021(9) 0.1451(4) 0.0220(11) Uani 1 1 d . . . . .
H11C H 0.954968 0.085311 0.204712 0.026 Uiso 1 1 calc R U . . .
H11D H 0.855493 -0.046538 0.117887 0.026 Uiso 1 1 calc R U . . .
O12B O 0.9042(3) 0.6049(5) 0.0293(2) 0.0229(7) Uani 1 1 d . . . . .

loop_
_atom_site_aniso_label
_atom_site_aniso_U_11
_atom_site_aniso_U_22
_atom_site_aniso_U_33
_atom_site_aniso_U_23
_atom_site_aniso_U_13
_atom_site_aniso_U_12
Cl1A 0.0299(7) 0.0383(8) 0.0305(7) 0.0052(7) 0.0169(6) -0.0028(7)
C1A 0.019(3) 0.030(3) 0.024(3) 0.004(3) 0.011(2) 0.001(3)
C2A 0.030(3) 0.039(3) 0.021(3) -0.002(3) 0.012(2) 0.004(3)
C3A 0.031(3) 0.028(3) 0.026(3) -0.008(2) 0.012(3) 0.002(2)
C4A 0.021(3) 0.023(3) 0.033(3) -0.004(3) 0.011(2) -0.002(2)
C5A 0.019(3) 0.023(3) 0.021(3) -0.003(2) 0.006(2) 0.004(2)
C6A 0.020(3) 0.024(3) 0.024(3) -0.001(2) 0.011(2) 0.005(2)
C7A 0.025(3) 0.018(2) 0.021(3) 0.001(2) 0.009(2) 0.003(2)
C8A 0.026(3) 0.017(3) 0.027(3) -0.001(2) 0.013(2) 0.001(2)
C9A 0.020(3) 0.022(3) 0.023(3) 0.005(2) 0.008(2) 0.001(2)
C11A 0.026(3) 0.021(3) 0.025(3) 0.000(2) 0.015(2) -0.002(2)
N10A 0.024(2) 0.024(2) 0.020(2) 0.0012(18) 0.0129(17) 0.0015(19)
O12A 0.0341(19) 0.0292(19) 0.0337(19) 0.0010(16) 0.0180(15) -0.0010(16)
Cl1B 0.0326(7) 0.0332(7) 0.0308(7) -0.0053(7) 0.0204(6) 0.0008(7)
C1B 0.020(3) 0.026(3) 0.020(3) -0.005(2) 0.007(2) -0.003(2)
C2B 0.031(3) 0.027(3) 0.022(3) 0.001(3) 0.012(2) -0.005(3)
C3B 0.029(3) 0.023(3) 0.025(3) 0.006(2) 0.007(2) -0.001(3)
C4B 0.025(3) 0.023(3) 0.020(2) -0.004(3) 0.010(2) -0.003(2)
C5B 0.019(3) 0.016(2) 0.018(2) -0.003(2) 0.007(2) -0.003(2)
C6B 0.019(3) 0.019(3) 0.021(3) 0.001(2) 0.007(2) 0.001(2)
C7B 0.017(2) 0.022(3) 0.019(3) -0.002(2) 0.010(2) 0.003(2)
C8B 0.024(2) 0.018(2) 0.021(2) -0.001(3) 0.015(2) 0.002(2)
C9B 0.019(2) 0.016(2) 0.021(2) -0.005(2) 0.0069(18) 0.000(2)
N10B 0.025(2) 0.019(2) 0.020(2) 0.0008(17) 0.0157(18) 0.0004(17)
C11B 0.026(3) 0.021(2) 0.025(3) 0.000(2) 0.017(2) 0.004(2)
O12B 0.0327(17) 0.0173(16) 0.0251(16) 0.0032(13) 0.0184(14) -0.0017(14)

_geom_special_details            
; 
 All esds (except the esd in the dihedral angle between two l.s. planes) 
 are estimated using the full covariance matrix.  The cell esds are taken 
 into account individually in the estimation of esds in distances, angles 
 and torsion angles; correlations between esds in cell parameters are only 
 used when they are defined by crystal symmetry.  An approximate (isotropic) 
 treatment of cell esds is used for estimating esds involving l.s. planes. 
;

loop_
_geom_bond_atom_site_label_1
_geom_bond_atom_site_label_2
_geom_bond_distance
_geom_bond_site_symmetry_2
_geom_bond_publ_flag
Cl1A C1A 1.755(6) . ?
C1A C2A 1.359(9) . ?
C1A C6A 1.394(7) . ?
C2A C3A 1.392(8) . ?
C2A H2A 0.9500 . ?
C3A C4A 1.382(7) . ?
C3A H3A 0.9500 . ?
C4A C5A 1.380(8) . ?
C4A H4A 0.9500 . ?
C5A C6A 1.393(8) . ?
C5A C7A 1.524(7) . ?
C6A H6A 0.9500 . ?
C7A C8A 1.529(7) . ?
C7A C11A 1.536(7) . ?
C7A H7A 1.0000 . ?
C8A C9A 1.498(7) . ?
C8A H8A 0.9900 . ?
C8A H8B 0.9900 . ?
C9A O12A 1.245(6) . ?
C9A N10A 1.333(7) . ?
C11A N10A 1.474(6) . ?
C11A H11A 0.9900 . ?
C11A H11B 0.9900 . ?
N10A H10A 1.03(3) . ?
Cl1B C1B 1.740(6) . ?
C1B C6B 1.382(7) . ?
C1B C2B 1.398(8) . ?
C2B C3B 1.390(8) . ?
C2B H2B 0.9500 . ?
C3B C4B 1.390(7) . ?
C3B H3B 0.9500 . ?
C4B C5B 1.400(8) . ?
C4B H4B 0.9500 . ?
C5B C6B 1.399(7) . ?
C5B C7B 1.519(7) . ?
C6B H6B 0.9500 . ?
C7B C8B 1.534(8) . ?
C7B C11B 1.541(7) . ?
C7B H7B 1.0000 . ?
C8B C9B 1.513(6) . ?
C8B H8C 0.9900 . ?
C8B H8D 0.9900 . ?
C9B O12B 1.245(6) . ?
C9B N10B 1.337(7) . ?
N10B C11B 1.465(6) . ?
N10B H10B 0.94(2) . ?
C11B H11C 0.9900 . ?
C11B H11D 0.9900 . ?

loop_
_geom_angle_atom_site_label_1
_geom_angle_atom_site_label_2
_geom_angle_atom_site_label_3
_geom_angle
_geom_angle_site_symmetry_1
_geom_angle_site_symmetry_3
_geom_angle_publ_flag
C2A C1A C6A 122.3(5) . . ?
C2A C1A Cl1A 119.3(4) . . ?
C6A C1A Cl1A 118.4(4) . . ?
C1A C2A C3A 118.7(5) . . ?
C1A C2A H2A 120.6 . . ?
C3A C2A H2A 120.6 . . ?
C4A C3A C2A 119.7(5) . . ?
C4A C3A H3A 120.2 . . ?
C2A C3A H3A 120.2 . . ?
C5A C4A C3A 121.7(6) . . ?
C5A C4A H4A 119.1 . . ?
C3A C4A H4A 119.1 . . ?
C4A C5A C6A 118.5(5) . . ?
C4A C5A C7A 121.2(5) . . ?
C6A C5A C7A 120.2(5) . . ?
C5A C6A C1A 119.1(5) . . ?
C5A C6A H6A 120.5 . . ?
C1A C6A H6A 120.5 . . ?
C5A C7A C8A 115.4(4) . . ?
C5A C7A C11A 115.4(4) . . ?
C8A C7A C11A 103.1(4) . . ?
C5A C7A H7A 107.5 . . ?
C8A C7A H7A 107.5 . . ?
C11A C7A H7A 107.5 . . ?
C9A C8A C7A 104.1(4) . . ?
C9A C8A H8A 110.9 . . ?
C7A C8A H8A 110.9 . . ?
C9A C8A H8B 110.9 . . ?
C7A C8A H8B 110.9 . . ?
H8A C8A H8B 108.9 . . ?
O12A C9A N10A 125.1(5) . . ?
O12A C9A C8A 125.3(5) . . ?
N10A C9A C8A 109.5(5) . . ?
N10A C11A C7A 103.3(4) . . ?
N10A C11A H11A 111.1 . . ?
C7A C11A H11A 111.1 . . ?
N10A C11A H11B 111.1 . . ?
C7A C11A H11B 111.1 . . ?
H11A C11A H11B 109.1 . . ?
C9A N10A C11A 112.5(4) . . ?
C9A N10A H10A 123(3) . . ?
C11A N10A H10A 125(3) . . ?
C6B C1B C2B 122.0(5) . . ?
C6B C1B Cl1B 119.4(4) . . ?
C2B C1B Cl1B 118.6(4) . . ?
C3B C2B C1B 117.5(5) . . ?
C3B C2B H2B 121.3 . . ?
C1B C2B H2B 121.3 . . ?
C2B C3B C4B 121.5(6) . . ?
C2B C3B H3B 119.3 . . ?
C4B C3B H3B 119.3 . . ?
C3B C4B C5B 120.5(5) . . ?
C3B C4B H4B 119.8 . . ?
C5B C4B H4B 119.8 . . ?
C6B C5B C4B 118.5(5) . . ?
C6B C5B C7B 119.9(5) . . ?
C4B C5B C7B 121.6(5) . . ?
C1B C6B C5B 120.1(5) . . ?
C1B C6B H6B 119.9 . . ?
C5B C6B H6B 119.9 . . ?
C5B C7B C8B 116.0(4) . . ?
C5B C7B C11B 115.0(4) . . ?
C8B C7B C11B 103.7(4) . . ?
C5B C7B H7B 107.2 . . ?
C8B C7B H7B 107.2 . . ?
C11B C7B H7B 107.2 . . ?
C9B C8B C7B 103.5(4) . . ?
C9B C8B H8C 111.1 . . ?
C7B C8B H8C 111.1 . . ?
C9B C8B H8D 111.1 . . ?
C7B C8B H8D 111.1 . . ?
H8C C8B H8D 109.0 . . ?
O12B C9B N10B 125.9(5) . . ?
O12B C9B C8B 125.3(5) . . ?
N10B C9B C8B 108.8(5) . . ?
C9B N10B C11B 113.8(4) . . ?
C9B N10B H10B 118(3) . . ?
C11B N10B H10B 128(3) . . ?
N10B C11B C7B 102.6(4) . . ?
N10B C11B H11C 111.2 . . ?
C7B C11B H11C 111.2 . . ?
N10B C11B H11D 111.2 . . ?
C7B C11B H11D 111.2 . . ?
H11C C11B H11D 109.2 . . ?

loop_
_geom_torsion_atom_site_label_1
_geom_torsion_atom_site_label_2
_geom_torsion_atom_site_label_3
_geom_torsion_atom_site_label_4
_geom_torsion
_geom_torsion_site_symmetry_1
_geom_torsion_site_symmetry_2
_geom_torsion_site_symmetry_3
_geom_torsion_site_symmetry_4
_geom_torsion_publ_flag
C6A C1A C2A C3A -0.1(9) . . . . ?
Cl1A C1A C2A C3A -179.5(4) . . . . ?
C1A C2A C3A C4A 0.1(9) . . . . ?
C2A C3A C4A C5A 0.3(9) . . . . ?
C3A C4A C5A C6A -0.6(8) . . . . ?
C3A C4A C5A C7A 176.4(5) . . . . ?
C4A C5A C6A C1A 0.6(8) . . . . ?
C7A C5A C6A C1A -176.5(5) . . . . ?
C2A C1A C6A C5A -0.2(8) . . . . ?
Cl1A C1A C6A C5A 179.2(4) . . . . ?
C4A C5A C7A C8A 26.7(7) . . . . ?
C6A C5A C7A C8A -156.3(5) . . . . ?
C4A C5A C7A C11A 146.9(6) . . . . ?
C6A C5A C7A C11A -36.1(7) . . . . ?
C5A C7A C8A C9A 152.3(4) . . . . ?
C11A C7A C8A C9A 25.6(5) . . . . ?
C7A C8A C9A O12A 167.1(5) . . . . ?
C7A C8A C9A N10A -16.6(6) . . . . ?
C5A C7A C11A N10A -152.2(4) . . . . ?
C8A C7A C11A N10A -25.5(6) . . . . ?
O12A C9A N10A C11A 176.0(5) . . . . ?
C8A C9A N10A C11A -0.2(6) . . . . ?
C7A C11A N10A C9A 16.8(6) . . . . ?
C6B C1B C2B C3B 0.6(8) . . . . ?
Cl1B C1B C2B C3B -179.8(4) . . . . ?
C1B C2B C3B C4B -1.2(8) . . . . ?
C2B C3B C4B C5B 0.6(8) . . . . ?
C3B C4B C5B C6B 0.6(8) . . . . ?
C3B C4B C5B C7B -176.5(5) . . . . ?
C2B C1B C6B C5B 0.6(8) . . . . ?
Cl1B C1B C6B C5B -179.0(4) . . . . ?
C4B C5B C6B C1B -1.2(7) . . . . ?
C7B C5B C6B C1B 175.9(5) . . . . ?
C6B C5B C7B C8B 37.7(7) . . . . ?
C4B C5B C7B C8B -145.3(5) . . . . ?
C6B C5B C7B C11B 158.8(5) . . . . ?
C4B C5B C7B C11B -24.1(7) . . . . ?
C5B C7B C8B C9B 153.1(4) . . . . ?
C11B C7B C8B C9B 26.2(5) . . . . ?
C7B C8B C9B O12B 164.0(5) . . . . ?
C7B C8B C9B N10B -16.9(6) . . . . ?
O12B C9B N10B C11B 179.0(5) . . . . ?
C8B C9B N10B C11B -0.2(6) . . . . ?
C9B N10B C11B C7B 17.1(6) . . . . ?
C5B C7B C11B N10B -153.7(4) . . . . ?
C8B C7B C11B N10B -26.0(5) . . . . ?

loop_
_geom_hbond_atom_site_label_D
_geom_hbond_atom_site_label_H
_geom_hbond_atom_site_label_A
_geom_hbond_distance_DH
_geom_hbond_distance_HA
_geom_hbond_distance_DA
_geom_hbond_angle_DHA
_geom_hbond_site_symmetry_A
_geom_hbond_publ_flag
C2A H2A Cl1A 0.95 2.96 3.906(6) 171.5 2_556 yes
C7A H7A O12B 1.00 2.58 3.454(6) 146.5 2_655 yes
N10A H10A O12A 1.03(3) 1.86(3) 2.836(6) 156(5) 2_645 yes
C2B H2B Cl1B 0.95 2.96 3.897(6) 171.4 2_646 yes
C7B H7B O12A 1.00 2.56 3.378(7) 138.4 1_545 yes
C8B H8C O12A 0.99 2.36 3.325(7) 163.9 . yes
C8B H8D Cl1A 0.99 2.97 3.819(5) 144.7 1_655 yes
N10B H10B O12B 0.94(2) 1.93(3) 2.867(5) 174(5) 2_745 yes
C11B H11D O12B 0.99 2.62 3.519(6) 150.5 1_545 yes

_refine_diff_density_max         0.315
_refine_diff_density_min         -0.270
_refine_diff_density_rms         0.061

_shelx_res_file                  
; 
TITL jha223 in P2(1) 
    jha223.res 
    created by SHELXL-2019/3 at 15:59:10 on 16-Jun-2025 
CELL  0.71073  10.1181   6.0259  15.2680   90.000  107.408   90.000 
ZERR    4.000   0.0025   0.0006   0.0029    0.000    0.016    0.000 
LATT -1 
SYMM -X, 1/2+Y, -Z 
SFAC C H CL N O 
UNIT 40 40 4 4 4 
L.S. 5 
SIZE 0.07 0.16 0.51 
ACTA 
CONF 
BOND $H 
DFIX 0.98 N10A H10A N10B H10B 
EQIV $1 -x, y+1/2, -z+1 
HTAB C2A Cl1A_$1 
EQIV $2 -x+1, y+1/2, -z 
HTAB C7A O12B_$2 
EQIV $3 -x+1, y-1/2, -z 
HTAB N10A O12A_$3 
EQIV $4 -x+1, y-1/2, -z+1 
HTAB C2B Cl1B_$4 
EQIV $5 x, y-1, z 
HTAB C7B O12A_$5 
HTAB C8B O12A 
EQIV $6 x+1, y, z 
HTAB C8B Cl1A_$6 
EQIV $7 -x+2, y-1/2, -z 
HTAB N10B O12B_$7 
HTAB C11B O12B_$5 
FMAP 2 
PLAN 10 .5 -.5 
TEMP -153 
WGHT    0.038000    1.120000 
FVAR       0.55779 
CL1A  3    0.005504    0.490308    0.389127    11.00000    0.02989    0.03826 = 
         0.03050    0.00520    0.01693   -0.00277 
C1A   1    0.106887    0.690745    0.355906    11.00000    0.01933    0.03019 = 
         0.02365    0.00432    0.01106    0.00148 
C2A   1    0.145148    0.876873    0.407552    11.00000    0.02962    0.03874 = 
         0.02148   -0.00242    0.01207    0.00370 
AFIX  43 
H2A   2    0.118117    0.898510    0.461408    11.00000   -1.20000 
AFIX   0 
C3A   1    0.224703    1.035182    0.380013    11.00000    0.03142    0.02818 = 
         0.02633   -0.00773    0.01191    0.00242 
AFIX  43 
H3A   2    0.252749    1.166443    0.415124    11.00000   -1.20000 
AFIX   0 
C4A   1    0.262717    1.000529    0.301333    11.00000    0.02129    0.02281 = 
         0.03322   -0.00364    0.01146   -0.00205 
AFIX  43 
H4A   2    0.317350    1.109155    0.283181    11.00000   -1.20000 
AFIX   0 
C5A   1    0.223376    0.812233    0.248454    11.00000    0.01878    0.02317 = 
         0.02150   -0.00348    0.00603    0.00352 
C6A   1    0.144365    0.653410    0.276396    11.00000    0.01999    0.02373 = 
         0.02397   -0.00109    0.01143    0.00461 
AFIX  43 
H6A   2    0.116410    0.521474    0.241740    11.00000   -1.20000 
AFIX   0 
C7A   1    0.258880    0.782169    0.158953    11.00000    0.02457    0.01798 = 
         0.02113    0.00056    0.00882    0.00280 
AFIX  13 
H7A   2    0.178546    0.838296    0.108118    11.00000   -1.20000 
AFIX   0 
C8A   1    0.387968    0.905683    0.153193    11.00000    0.02620    0.01750 = 
         0.02699   -0.00050    0.01338    0.00096 
AFIX  23 
H8A   2    0.364385    1.057801    0.129086    11.00000   -1.20000 
H8B   2    0.458171    0.914655    0.214241    11.00000   -1.20000 
AFIX   0 
C9A   1    0.439855    0.768879    0.088417    11.00000    0.02040    0.02231 = 
         0.02280    0.00528    0.00776    0.00131 
C11A  1    0.286648    0.542187    0.135561    11.00000    0.02603    0.02147 = 
         0.02511    0.00044    0.01492   -0.00244 
AFIX  23 
H11A  2    0.330335    0.455540    0.191886    11.00000   -1.20000 
H11B  2    0.199875    0.467634    0.100250    11.00000   -1.20000 
AFIX   0 
N10A  4    0.381850    0.568291    0.079674    11.00000    0.02435    0.02426 = 
         0.02045    0.00118    0.01294    0.00153 
H10A  2    0.404604    0.444876    0.039430    11.00000   -1.20000 
O12A  5    0.529203    0.828669    0.052305    11.00000    0.03413    0.02916 = 
         0.03366    0.00096    0.01803   -0.00097 
CL1B  3    0.506761    0.481602    0.393351    11.00000    0.03256    0.03317 = 
         0.03079   -0.00529    0.02044    0.00080 
C1B   1    0.607152    0.291508    0.355611    11.00000    0.02005    0.02637 = 
         0.02026   -0.00511    0.00746   -0.00276 
C2B   1    0.647016    0.095455    0.405470    11.00000    0.03066    0.02730 = 
         0.02157    0.00102    0.01246   -0.00496 
AFIX  43 
H2B   2    0.620056    0.065093    0.458753    11.00000   -1.20000 
AFIX   0 
C3B   1    0.727579   -0.053315    0.374117    11.00000    0.02857    0.02297 = 
         0.02518    0.00610    0.00684   -0.00070 
AFIX  43 
H3B   2    0.757643   -0.186628    0.407312    11.00000   -1.20000 
AFIX   0 
C4B   1    0.765156   -0.011370    0.295241    11.00000    0.02470    0.02296 = 
         0.01991   -0.00387    0.00994   -0.00338 
AFIX  43 
H4B   2    0.819605   -0.116502    0.274982    11.00000   -1.20000 
AFIX   0 
C5B   1    0.723348    0.184645    0.245454    11.00000    0.01851    0.01589 = 
         0.01828   -0.00253    0.00716   -0.00262 
C6B   1    0.644411    0.337366    0.277504    11.00000    0.01949    0.01899 = 
         0.02098    0.00062    0.00661    0.00136 
AFIX  43 
H6B   2    0.616383    0.472828    0.245507    11.00000   -1.20000 
AFIX   0 
C7B   1    0.755932    0.228680    0.156141    11.00000    0.01730    0.02167 = 
         0.01899   -0.00159    0.00974    0.00346 
AFIX  13 
H7B   2    0.673491    0.180617    0.104978    11.00000   -1.20000 
AFIX   0 
C8B   1    0.785742    0.471050    0.137723    11.00000    0.02362    0.01796 = 
         0.02114   -0.00093    0.01463    0.00188 
AFIX  23 
H8C   2    0.699144    0.551217    0.106247    11.00000   -1.20000 
H8D   2    0.833540    0.549176    0.195574    11.00000   -1.20000 
AFIX   0 
C9B   1    0.878421    0.451914    0.076542    11.00000    0.01895    0.01573 = 
         0.02080   -0.00491    0.00689    0.00022 
N10B  4    0.929001    0.245530    0.082708    11.00000    0.02527    0.01915 = 
         0.02014    0.00079    0.01572    0.00039 
H10B  2    0.979625    0.205610    0.042446    11.00000   -1.20000 
C11B  1    0.882240    0.102067    0.145064    11.00000    0.02615    0.02124 = 
         0.02468    0.00010    0.01669    0.00377 
AFIX  23 
H11C  2    0.954968    0.085311    0.204712    11.00000   -1.20000 
H11D  2    0.855493   -0.046538    0.117887    11.00000   -1.20000 
AFIX   0 
O12B  5    0.904210    0.604870    0.029308    11.00000    0.03274    0.01726 = 
         0.02513    0.00324    0.01844   -0.00170 
  
HKLF 4 
  
  
  
  
REM  jha223 in P2(1) 
REM wR2 = 0.1171, GooF = S = 1.045, Restrained GooF = 1.046 for all data 
REM R1 = 0.0509 for 3234 Fo > 4sig(Fo) and 0.0742 for all 4101 data 
REM 241 parameters refined using 3 restraints 
  
END 
  
WGHT      0.0375      1.1324 
  
REM Highest difference peak  0.315,  deepest hole -0.270,  1-sigma level  0.061 
Q1      1   0.4088  0.3772  0.0267  11.00000  0.05    0.32 
Q2      1   0.7418  0.2406  0.2007  11.00000  0.05    0.30 
Q3      1   0.2399  0.7738  0.2061  11.00000  0.05    0.28 
Q4      1   0.3202  0.8586  0.1503  11.00000  0.05    0.28 
Q6      1   0.0445  0.4362  0.3424  11.00000  0.05    0.26 
Q7      1   0.4380  0.4968  0.3134  11.00000  0.05    0.25 
Q8      1   0.7734  0.3469  0.1516  11.00000  0.05    0.24 
;
_shelx_res_checksum              49636
